# Supplementary material for: Iron metabolism disorder and multiple sclerosis: a comprehensive analysis
Source: Front Immunol. 2024 Mar 21;15:1376838. doi: 10.3389/fimmu.2024.1376838 (PMC11000231; doi:10.3389/fimmu.2024.1376838)
Supplement: Supplementary file 1 [file Table_1.xlsx]

## Sheet: S1
Differentially expressed genes
Tag	logFC	AveExpr	t	P.Value	adj.P.Val	B
ENSG00000225913	-0.591197	4.02091	-2.16428	0.0348416	0.376561	-3.59829
NTNG1	-0.591882	3.98697	-2.16347	0.0349066	0.376561	-3.59963
ENSG00000250564	-0.598334	3.79863	-2.43395	0.0182412	0.311801	-3.12582
PWRN1	-0.60004	4.07869	-2.08383	0.0418778	0.400539	-3.73056
SLIT2-IT1	-0.60057	3.96357	-2.1072	0.0397161	0.391856	-3.69255
DNAH14	-0.601517	4.01924	-2.49765	0.0155512	0.293788	-3.00794
ENSG00000242816	-0.605966	3.66829	-2.0451	0.0456848	0.411926	-3.79275
UPK1B	-0.607027	3.93566	-2.16036	0.0351583	0.377449	-3.60482
LINC01115	-0.60912	3.83775	-2.44502	0.0177454	0.30807	-3.10549
ENSG00000253100	-0.610215	3.84373	-2.3748	0.021106	0.328174	-3.23317
ENSG00000231492	-0.6176	3.8969	-2.47983	0.0162649	0.299376	-3.04114
LINC02016	-0.625405	3.87214	-2.35412	0.0221991	0.335367	-3.27022
UNC13C	-0.632165	3.95506	-2.11847	0.0387093	0.38714	-3.67411
DCC	-0.632388	3.60165	-2.16384	0.0348765	0.376561	-3.59901
PPARGC1A	-0.633545	4.15337	-2.02176	0.048121	0.417049	-3.82976
ECM2	-0.634044	3.89378	-2.26522	0.0274955	0.357676	-3.42659
HOXA13	-0.640656	4.0559	-2.32574	0.0237816	0.340704	-3.32066
CLSTN2	-0.645567	3.83337	-2.53287	0.014223	0.287549	-2.94177
ENSG00000251490	-0.646843	3.5913	-2.2182	0.0307271	0.365073	-3.50735
SNORD112	-0.647224	4.24375	-2.14947	0.0360527	0.379551	-3.62293
RADIL	-0.649255	3.75629	-2.38058	0.0208095	0.32588	-3.22277
TSPY3	-0.654313	3.98433	-2.28118	0.026469	0.353358	-3.39886
GLT6D1	-0.6546	3.71682	-2.11117	0.0393583	0.390494	-3.68605
ANO4	0.65573	3.32383	2.10398	0.0400078	0.393232	-3.6978
TNFAIP8L3	-0.657597	3.95837	-2.48146	0.0161984	0.299334	-3.03811
PHOX2A	-0.658304	3.73303	-2.26729	0.0273607	0.356605	-3.42301
ST8SIA6-AS1	-0.661376	4.16011	-2.12637	0.0380167	0.384348	-3.66113
SUCNR1	-0.667669	3.69519	-2.15996	0.0351907	0.377449	-3.60548
CNRIP1	-0.668768	3.99527	-2.11868	0.0386907	0.38714	-3.67376
KCNG2	-0.669541	3.69659	-2.19264	0.0326209	0.369972	-3.55068
RNF148	-0.670975	4.12317	-2.12567	0.0380773	0.38439	-3.66227
ADAM6	-0.671236	4.01581	-2.36041	0.0218614	0.333171	-3.25898
LINC02025	-0.673013	3.73668	-2.29501	0.0256074	0.350637	-3.37472
PRSS48	-0.674737	3.81701	-2.2346	0.029564	0.362484	-3.47934
LHX6	-0.676639	4.18018	-2.18981	0.0328364	0.370949	-3.55545
PLEKHS1	-0.677302	4.19696	-2.09856	0.0405039	0.395777	-3.70665
LINC02521	-0.677896	3.96379	-2.61737	0.0114457	0.275241	-2.7802
SDR16C5	-0.680951	3.97496	-2.2199	0.030605	0.365066	-3.50446
ENSG00000236507	-0.682563	3.86314	-2.07872	0.042364	0.401395	-3.73882
MIR4290HG	-0.683525	3.92671	-2.2034	0.0318116	0.369839	-3.53249
ENSG00000257228	-0.684841	4.19952	-2.21935	0.0306442	0.365066	-3.50539
KRTAP17-1	-0.6888	4.01951	-2.29933	0.0253437	0.349018	-3.36716
FAM182A	-0.69204	3.96101	-2.06274	0.0439156	0.405047	-3.76455
LINC02720	-0.6955	4.06672	-2.08446	0.0418184	0.400424	-3.72954
ENSG00000228355	0.696551	3.45716	2.23363	0.0296315	0.362484	-3.481
GPC5	-0.700388	4.24669	-2.20899	0.0313978	0.366971	-3.52301
LINC01574	-0.704054	4.33935	-2.05896	0.0442889	0.405802	-3.7706
EPGN	-0.70424	3.93814	-2.3227	0.0239571	0.342411	-3.32604
LYPD8	-0.70425	4.20319	-2.15759	0.0353845	0.377599	-3.60944
GPR141	-0.705294	4.11399	-2.2803	0.0265252	0.353734	-3.40041
ENSG00000234710	-0.712064	4.19679	-2.18133	0.0334913	0.373097	-3.56973
SNORD113-3	-0.712438	3.94885	-2.22601	0.030168	0.364507	-3.49403
PCDH8	-0.717092	3.90142	-2.57599	0.0127374	0.281599	-2.85982
RND3	-0.718837	3.86724	-2.19871	0.0321622	0.369972	-3.54043
LINC00456	-0.719296	4.20421	-2.15133	0.0358989	0.378874	-3.61985
LINC01116	-0.720497	3.80092	-2.01706	0.0486257	0.418335	-3.83718
PROK1	-0.721244	4.14166	-2.24118	0.0291078	0.362484	-3.46804
ENSG00000226398	-0.722666	4.0793	-2.42231	0.0187755	0.314714	-3.1471
LINC00430	-0.72438	3.88762	-2.41698	0.0190248	0.316846	-3.15682
ENSG00000251244	-0.724393	3.96881	-2.02964	0.0472868	0.41489	-3.81731
PKHD1	-0.725714	3.92517	-2.60382	0.0118549	0.278276	-2.80637
ENSG00000231405	0.726696	3.54122	2.11209	0.0392762	0.390416	-3.68455
ENSG00000230971	-0.729429	4.03607	-2.18542	0.0331739	0.37162	-3.56284
ENSG00000233928	-0.729711	3.8542	-2.47704	0.0163795	0.299565	-3.04633
SRL	-0.730354	3.96625	-2.21649	0.0308507	0.365271	-3.51026
ENSG00000233407	-0.731127	3.8799	-2.82827	0.00653479	0.238898	-2.36025
KRTAP4-9	-0.731191	4.15648	-2.16534	0.0347564	0.37656	-3.59652
ENSG00000234761	-0.732421	4.17802	-2.07545	0.0426768	0.402006	-3.74409
ENSG00000240792	-0.732958	3.85905	-2.96081	0.00453616	0.210588	-2.08476
ENSG00000203434	-0.733171	3.83806	-2.30887	0.0247691	0.346193	-3.35041
FAM245A	-0.73398	4.02657	-2.65631	0.0103405	0.268578	-2.70443
LINC02223	-0.73466	3.63281	-2.0167	0.0486644	0.418335	-3.83775
C9orf129	-0.735956	4.10985	-2.00747	0.0496677	0.420941	-3.85225
ENSG00000250524	-0.737817	3.99943	-2.3148	0.0244175	0.344298	-3.33996
ARHGAP29-AS1	-0.739382	3.63783	-2.51923	0.0147247	0.289223	-2.96748
GLRA3	-0.741213	4.1335	-2.13656	0.0371391	0.381914	-3.64432
CTXN2	-0.746706	4.17071	-2.19686	0.0323015	0.369972	-3.54356
LINC02790	-0.746769	4.08899	-2.54466	0.0138018	0.28624	-2.91946
OR10T2	-0.746895	4.26014	-2.34383	0.0227616	0.338321	-3.28856
PDLIM3	-0.756234	4.00609	-2.09954	0.0404135	0.395352	-3.70504
ENSG00000253147	-0.756772	4.39033	-2.00924	0.0494739	0.420279	-3.84947
TTTY20	-0.756775	3.95932	-2.68217	0.00966163	0.262817	-2.65367
ERG	-0.76052	4.0825	-2.65436	0.0103934	0.268847	-2.70824
CYP51A1-AS1	-0.760729	3.86596	-2.46294	0.0169686	0.302731	-3.07245
KRT5	-0.761449	4.13476	-2.26876	0.0272651	0.356605	-3.42046
FGB	-0.765118	4.07239	-2.26812	0.0273066	0.356605	-3.42157
ENSG00000228714	-0.765933	4.04549	-2.71096	0.00895373	0.258068	-2.59672
KCNH7	-0.767648	4.12041	-2.30961	0.0247252	0.34605	-3.34911
SNORD114-14	0.768805	3.79714	2.07466	0.042753	0.402006	-3.74536
ENSG00000229882	-0.775838	4.32623	-2.12074	0.0385086	0.386637	-3.67037
SNORD114-6	-0.777644	4.18796	-2.53964	0.0139799	0.286365	-2.92897
ENSG00000230226	0.779135	3.61614	2.00896	0.0495048	0.4204	-3.84992
LINC01467	-0.78265	4.26771	-2.14065	0.0367916	0.380365	-3.63755
ENSG00000234244	-0.787887	4.08116	-2.28402	0.0262902	0.352086	-3.39392
LINC02011	-0.789156	4.2534	-2.14575	0.0363633	0.380178	-3.62911
TMPRSS11F	-0.789209	3.94929	-2.39483	0.0200937	0.323912	-3.19704
LINC01890	-0.790243	4.3414	-2.21528	0.0309381	0.365844	-3.51231
ENSG00000236936	-0.793468	4.08236	-2.1481	0.0361671	0.380178	-3.62522
ENSG00000249901	-0.793556	3.93761	-2.02933	0.0473193	0.41489	-3.8178
EFNB3	0.796041	3.63908	2.22015	0.0305864	0.365066	-3.50402
BHLHE22	-0.800256	4.0395	-2.50067	0.015433	0.292891	-3.00229
ENSG00000249638	-0.800876	4.33816	-2.29498	0.0256094	0.350637	-3.37478
MNS1	-0.802847	3.87571	-2.3014	0.025218	0.348075	-3.36353
LINC00613	-0.804694	4.25301	-2.16879	0.0344797	0.375617	-3.59075
LRP1B	-0.805247	3.9849	-2.74955	0.00807957	0.256164	-2.51972
IFNA8	-0.80584	3.92922	-2.44033	0.0179539	0.308947	-3.11411
LURAP1L	-0.80863	4.06917	-2.8049	0.00696225	0.241599	-2.40792
RFPL4B	-0.808884	3.9328	-2.55158	0.0135601	0.285747	-2.90634
ENSG00000243636	-0.809324	4.08128	-2.77855	0.00747522	0.247848	-2.46135
LINC01752	-0.811085	4.02229	-2.75465	0.00797008	0.255548	-2.50948
PLAC1	-0.812883	4.08072	-2.77949	0.0074562	0.247848	-2.45944
LINC02660	0.812905	3.39641	2.14532	0.0363988	0.380178	-3.62982
LOC100505918	-0.812956	4.16257	-2.39097	0.0202852	0.324711	-3.20402
DUSP21	-0.816728	4.33115	-2.23543	0.0295057	0.362484	-3.47791
CCDC173	-0.817869	4.15134	-2.19648	0.0323296	0.369972	-3.54419
LINC02756	-0.821623	4.04345	-2.27816	0.0266609	0.354196	-3.40413
ENSG00000253140	0.822055	4.00625	2.08123	0.0421241	0.401075	-3.73476
CFAP300	-0.823748	4.37491	-2.33718	0.023132	0.339073	-3.30038
PTPN21	-0.824913	3.90218	-2.50925	0.0151016	0.290338	-2.98621
ENSG00000224583	-0.827106	4.36741	-2.1655	0.0347432	0.37656	-3.59624
ENSG00000225963	-0.827723	4.06016	-2.89095	0.00550526	0.224609	-2.23104
GABRG3-AS1	-0.830154	4.48909	-2.08949	0.0413448	0.398852	-3.72138
P2RY12	0.832793	3.39341	2.47949	0.0162791	0.299376	-3.04178
LINC02220	-0.83611	4.26133	-2.7834	0.00737824	0.247156	-2.45154
ENSG00000249426	-0.836888	4.00827	-2.61785	0.0114316	0.275162	-2.77928
ENSG00000236471	-0.838258	3.88315	-2.37845	0.0209182	0.326279	-3.2266
LINC01510	0.841996	3.77047	2.13747	0.0370618	0.381755	-3.64282
UNC5B-AS1	-0.843079	4.51835	-2.01823	0.0484997	0.418039	-3.83534
FRZB	-0.850395	4.18594	-2.52554	0.0144907	0.289223	-2.9556
SCRT1	-0.851835	4.18449	-2.52151	0.0146397	0.289223	-2.96319
LINC02111	-0.854571	4.03224	-2.61173	0.0116144	0.276147	-2.7911
ENSG00000236230	-0.858595	3.88722	-2.20138	0.0319622	0.369972	-3.53591
LRRC15	-0.861936	4.29165	-2.44386	0.0177968	0.30807	-3.10763
HS6ST2-AS1	0.862094	3.46922	2.51252	0.0149773	0.290182	-2.98008
ENSG00000228933	-0.866595	4.0672	-2.70476	0.00910194	0.258068	-2.60902
ENSG00000204684	-0.869011	4.20277	-2.78593	0.00732808	0.246524	-2.44642
ENPP6	-0.870879	4.04078	-2.89986	0.00537174	0.222782	-2.21251
ENSG00000230696	-0.875769	3.8792	-2.23745	0.0293657	0.362484	-3.47445
SLC7A11-AS1	-0.879142	4.1297	-2.84559	0.00623382	0.235027	-2.32474
NPHP3-AS1	-0.883596	4.22131	-2.33275	0.0233818	0.339559	-3.30825
OR51F2	-0.890158	4.26697	-2.40327	0.0196802	0.321645	-3.18175
PLSCR4	-0.890417	4.09702	-2.34759	0.0225547	0.337028	-3.28187
C1QL4	0.894269	3.52229	2.06155	0.0440323	0.405161	-3.76645
OR9G1	-0.894661	4.27349	-2.33741	0.0231189	0.339073	-3.29997
LEMD1	0.895531	3.51064	2.18761	0.0330052	0.370989	-3.55916
TEKT1	-0.900544	4.46311	-2.31911	0.0241654	0.342698	-3.33237
ANO3	-0.903733	4.34449	-2.44687	0.0176636	0.307539	-3.10209
ERICH6B	-0.905196	4.46	-2.38764	0.0204521	0.324998	-3.21004
DIRAS2	-0.908221	4.22817	-2.78165	0.00741304	0.247156	-2.45508
ENSG00000248176	-0.910195	4.29418	-2.05439	0.044745	0.407033	-3.77791
SPINK5	0.913838	3.69086	2.22397	0.0303136	0.365004	-3.49752
LINC02647	-0.914318	3.97263	-2.51183	0.0150035	0.290182	-2.98138
ENSG00000249036	-0.91909	4.22944	-3.10731	0.00299682	0.182831	-1.77048
LOC574538	-0.919171	4.26665	-2.43034	0.0184052	0.312914	-3.13242
LINC01194	-0.919979	4.12818	-3.10911	0.00298145	0.182831	-1.76657
LINC00492	-0.920847	4.2876	-2.56937	0.0129557	0.283091	-2.87245
LINC01392	0.925008	3.86078	2.37524	0.0210836	0.328027	-3.23239
LINC01849	0.928685	3.81422	2.66738	0.0100447	0.266364	-2.68274
MGAT4D	0.930453	3.7871	2.42487	0.0186569	0.314416	-3.14243
LINC02813	-0.938417	4.01657	-3.21743	0.00217855	0.170102	-1.52785
C7orf66	0.93858	3.56117	2.64357	0.010691	0.270556	-2.72931
C12orf77	-0.939642	4.26397	-2.65645	0.0103367	0.268578	-2.70415
NECAB2	-0.939798	4.19726	-2.71776	0.00879361	0.258068	-2.58321
ENSG00000228426	-0.940749	4.39144	-2.46319	0.0169581	0.302731	-3.07199
LINC01256	-0.946243	4.41948	-2.54411	0.0138211	0.28624	-2.9205
LINC01108	-0.950955	4.34742	-2.46942	0.0166956	0.301259	-3.06046
B3GALT5	-0.9577	4.28474	-2.05959	0.0442273	0.405708	-3.7696
ENSG00000234580	-0.964065	4.29851	-2.61561	0.0114983	0.275719	-2.78361
LIPG	0.965095	3.75042	2.32199	0.0239978	0.342412	-3.32728
LINC01878	-0.967414	3.85308	-2.24079	0.0291347	0.362484	-3.46871
ENSG00000251511	-0.97327	4.15546	-2.16352	0.034903	0.376561	-3.59956
LINC00844	-0.975546	3.91988	-2.48057	0.0162349	0.299376	-3.03977
ASPA	0.981341	3.74724	2.15297	0.0357634	0.378712	-3.61712
ENSG00000250377	-0.985661	4.39377	-2.53031	0.014316	0.28812	-2.9466
FYB2	-0.986623	4.36551	-2.5698	0.0129416	0.283091	-2.87165
LINC00635	-0.996819	4.15085	-3.40953	0.0012313	0.141588	-1.09231
RBP2	-1.00895	4.42377	-2.45616	0.017259	0.304691	-3.08498
NPR3	-1.03347	4.08798	-2.593	0.012191	0.279325	-2.82719
SYT5	-1.04386	4.27356	-2.11063	0.0394072	0.390784	-3.68694
ONECUT3	-1.04669	4.39247	-2.90741	0.00526104	0.221386	-2.19679
CYP4Z1	-1.05598	4.59737	-2.29587	0.0255549	0.350465	-3.37322
ADAM29	-1.05958	4.36049	-3.3422	0.00150693	0.150925	-1.24668
HNRNPKP3	-1.05962	4.35401	-2.82312	0.00662696	0.239156	-2.37079
ENSG00000239661	-1.06189	4.41463	-2.80476	0.00696496	0.241599	-2.40821
ADAM32	1.06925	4.86108	2.71452	0.00886948	0.258068	-2.58964
VNN3	1.06983	3.45989	2.58482	0.0124512	0.279325	-2.84291
ENSG00000226130	-1.07351	3.93873	-2.22669	0.0301199	0.364507	-3.49287
LINC02015	-1.07564	3.50848	-2.19248	0.0326327	0.369972	-3.55094
ENSG00000236212	1.07861	3.44359	3.20853	0.002236	0.171413	-1.54768
LINC02818	-1.08159	4.61666	-2.46338	0.0169499	0.302731	-3.07163
HS3ST3A1	-1.08344	4.31584	-2.56959	0.0129483	0.283091	-2.87203
LINC02529	1.0849	3.57702	2.34195	0.022866	0.339043	-3.29191
LINC01085	-1.08752	4.26741	-2.84054	0.00632033	0.235135	-2.33512
PHYHIPL	-1.09524	4.06188	-3.61042	0.000665663	0.113783	-0.621357
ENSG00000227562	-1.11257	4.26346	-2.31979	0.0241257	0.342698	-3.33117
SAMD15	-1.12505	4.36464	-2.2409	0.0291272	0.362484	-3.46853
SPANXA1	1.12566	3.83879	2.17353	0.0341032	0.374599	-3.58282
LOC100130373	-1.1317	5.30825	-2.12919	0.037772	0.384065	-3.65648
ENSG00000226566	-1.14212	4.37755	-3.16099	0.0025674	0.178926	-1.65289
TNFRSF17	1.14254	3.42235	2.05567	0.0446169	0.406565	-3.77587
KRTAP5-3	1.14973	3.88435	2.33282	0.0233775	0.339559	-3.30812
SCGB2A1	-1.14983	4.40975	-3.08119	0.00322943	0.187381	-1.82725
LINC02172	-1.15008	4.44974	-2.67509	0.00984332	0.264911	-2.6676
NFIA-AS1	1.15189	4.05009	2.23834	0.029304	0.362484	-3.47292
LINC01077	-1.15741	4.4827	-2.85521	0.00607224	0.231919	-2.30496
KIF13A	-1.19295	4.52666	-2.19511	0.0324336	0.369972	-3.54651
ASB11	-1.19421	4.34372	-2.58775	0.0123572	0.279325	-2.83727
LINC01206	-1.20336	6.38417	-2.24212	0.0290432	0.362484	-3.46643
LOC158435	1.21049	5.28456	2.12993	0.037708	0.383878	-3.65526
LINC01665	-1.21175	4.57026	-2.52567	0.0144858	0.289223	-2.95535
OR5W2	1.23804	3.87921	2.47709	0.0163774	0.299565	-3.04624
FBXL2	1.23965	4.5005	2.27359	0.0269527	0.356058	-3.41206
OR1G1	1.24836	4.11227	2.0296	0.0472909	0.41489	-3.81737
ENSG00000214708	1.25072	3.62413	2.63866	0.0108288	0.270556	-2.73887
SLC26A8	1.26173	3.9994	2.25745	0.0280076	0.360428	-3.44002
MIR1915HG	1.26294	4.11729	2.39297	0.0201857	0.324267	-3.2004
SPRR2B	-1.28471	3.91468	-2.30152	0.0252106	0.348075	-3.36332
ENSG00000249847	-1.29351	4.56417	-2.17846	0.0337146	0.373757	-3.57453
FGF14-IT1	-1.29518	4.29984	-2.4437	0.0178037	0.30807	-3.10792
ENSG00000231653	1.29519	5.38863	2.04087	0.0461189	0.412738	-3.79949
LINC01470	-1.30555	4.44526	-2.19995	0.0320689	0.369972	-3.53833
ENSG00000231156	1.31233	4.84067	2.10998	0.0394653	0.390789	-3.688
EPHA3	-1.31727	4.08728	-2.3864	0.0205143	0.325261	-3.21228
ENSG00000230759	-1.3248	4.37935	-2.55665	0.0133854	0.284482	-2.8967
PARAL1	-1.32953	4.41477	-2.03041	0.0472058	0.41489	-3.81609
LINC01589	-1.35905	4.5578	-2.33286	0.0233752	0.339559	-3.30804
ENSG00000236605	-1.3593	3.98242	-2.2695	0.027217	0.356412	-3.41917
DAOA-AS1	-1.36757	4.49921	-2.12441	0.0381871	0.385029	-3.66434
PRL	-1.37266	4.4754	-2.6544	0.0103925	0.268847	-2.70817
DDIT4L	-1.40659	6.29462	-2.24985	0.0285167	0.36184	-3.45313
LOC100131532	1.40727	4.3517	2.06996	0.0432083	0.403309	-3.75294
PLS3	-1.40759	5.03102	-2.26255	0.0276706	0.358928	-3.43121
KDELR3	1.41136	5.20809	2.32221	0.0239854	0.342412	-3.3269
ENSG00000226296	-1.4196	3.94663	-2.7014	0.00918327	0.25905	-2.61568
ENSG00000242009	1.4224	5.0896	2.44591	0.0177062	0.308069	-3.10386
TEMN3-AS1	1.42271	5.49868	2.22414	0.030301	0.365004	-3.49722
MEIS3	1.4392	5.36775	2.03349	0.0468834	0.414572	-3.81121
GJA8	1.44034	4.93511	2.27844	0.0266429	0.354184	-3.40364
TRIM67	-1.45911	5.41626	-2.58551	0.0124289	0.279325	-2.84158
CDY2A	-1.46355	4.66773	-2.25492	0.0281764	0.360763	-3.44439
RPE65	-1.4737	4.29025	-2.10496	0.0399189	0.392639	-3.69621
GDNF	-1.47652	5.07886	-3.08597	0.00318566	0.187381	-1.81689
ENSG00000177699	1.47738	4.42852	2.33733	0.0231236	0.339073	-3.30012
HNRNPH1	-1.47782	5.81012	-2.17336	0.0341164	0.374599	-3.5831
LOC440346	-1.47923	4.61446	-2.6592	0.0102626	0.268483	-2.69877
CYP8B1	-1.4823	4.46679	-2.28535	0.0262067	0.352086	-3.3916
TPTE2P1	-1.48283	4.39865	-2.60085	0.0119462	0.278362	-2.81209
LOC100509620	1.49202	4.54768	2.46651	0.0168177	0.302187	-3.06585
LINC02285	1.50424	4.25038	2.24477	0.0288621	0.362484	-3.46188
OR10J1	-1.51316	4.94692	-2.04236	0.0459652	0.412577	-3.79711
NFATC4	1.51319	5.01891	2.03449	0.0467787	0.414382	-3.80962
BDKRB1	1.54634	4.03654	2.59386	0.0121641	0.279325	-2.82555
TAFA4	1.5549	5.74555	2.42591	0.0186088	0.314416	-3.14053
PRC1-AS1	1.56051	4.36667	2.32525	0.0238098	0.340883	-3.32153
IGHV3-13	1.56737	5.61662	2.31908	0.0241668	0.342698	-3.33241
LOC100506664	-1.56769	5.21089	-2.1465	0.0363	0.380178	-3.62786
SH3TC2	-1.57822	4.52626	-2.66862	0.0100121	0.266056	-2.68031
KRT40	1.58534	4.91338	2.2603	0.0278192	0.359682	-3.43511
OR4F4	1.5983	4.90205	2.08187	0.0420632	0.401075	-3.73372
IL13RA2	-1.63964	4.71914	-2.21785	0.0307522	0.365073	-3.50794
UNC5D	-1.64256	4.43882	-2.52459	0.0145258	0.289223	-2.95739
NDST3	-1.64924	7.86029	-2.25468	0.0281923	0.360763	-3.4448
CNTNAP2	1.66747	5.15776	2.15689	0.0354415	0.377599	-3.6106
SULT1C4	-1.68608	5.61417	-2.30206	0.0251777	0.348075	-3.36236
ENSG00000226355	1.68991	8.26671	2.71318	0.00890106	0.258068	-2.5923
KIAA1755	1.6903	4.4303	2.79496	0.0071518	0.244359	-2.42812
LINC01291	1.69233	7.83227	2.23911	0.0292508	0.362484	-3.4716
S100G	1.70442	5.43089	2.26761	0.0273397	0.356605	-3.42245
CYP46A1	1.71639	5.7589	2.90249	0.00533299	0.222289	-2.20705
NPS	1.72169	5.74373	2.15114	0.0359147	0.378874	-3.62017
VSTM5	1.72395	5.06268	2.5883	0.0123399	0.279325	-2.83623
SOX1-OT	1.72942	5.25456	2.45658	0.0172406	0.304691	-3.08419
OLFM3	1.74596	5.66139	2.09267	0.0410486	0.39775	-3.71623
DEFB135	-1.75337	4.45292	-2.06818	0.0433813	0.403774	-3.7558
FSCB	1.75746	4.29681	2.82313	0.00662667	0.239156	-2.37075
LINC00945	-1.7584	4.76174	-2.07256	0.0429557	0.402032	-3.74875
ENSG00000255790	1.77165	5.16388	2.95121	0.00465921	0.210588	-2.105
GPR101	1.78011	5.40698	2.55502	0.0134411	0.284784	-2.89979
VTCN1	1.78036	6.1011	2.31099	0.0246432	0.345924	-3.34669
ENSG00000229550	1.78076	4.71313	2.02902	0.0473518	0.41489	-3.81829
SNORA79	1.79284	5.11163	2.34719	0.0225766	0.337121	-3.28258
MARK1	1.79404	5.24062	2.17259	0.0341777	0.374775	-3.58439
LINC02506	1.79903	5.72636	2.81824	0.00671519	0.239489	-2.38074
ENSG00000236162	-1.80521	5.0438	-2.16799	0.0345433	0.375861	-3.59208
R3HDML	1.80685	6.34715	2.20889	0.0314054	0.366971	-3.52318
LINC00911	1.82084	4.71399	2.31138	0.0246201	0.345924	-3.346
LINC02483	-1.83239	8.57421	-2.24369	0.0289359	0.362484	-3.46374
SCNN1G	-1.8384	5.09946	-2.07088	0.0431185	0.402811	-3.75145
ENSG00000237947	1.84691	4.46929	2.65281	0.0104356	0.269114	-2.71126
EFHB	-1.86301	6.8424	-2.08579	0.0416921	0.399821	-3.72737
ENSG00000231990	1.8652	6.5275	2.35787	0.0219975	0.333732	-3.26353
HCG21	1.86765	4.49546	2.1694	0.0344308	0.375606	-3.58972
KRTAP3-2	1.90203	4.94466	2.32817	0.0236422	0.340704	-3.31636
SLC8A3	1.91879	7.22376	2.23132	0.0297935	0.363021	-3.48496
NKX6-1	1.92125	7.72623	2.08215	0.0420371	0.401075	-3.73327
MAP10	-1.93722	4.12082	-2.21258	0.0311346	0.366517	-3.51691
ENSG00000226707	1.93835	6.53297	2.20835	0.0314452	0.367098	-3.5241
OR52B2	1.94941	6.18974	2.27007	0.02718	0.356376	-3.41818
LINC02382	-1.95742	4.88395	-2.63102	0.0110466	0.271055	-2.75373
GPR78	1.96194	8.40054	2.18006	0.0335903	0.373524	-3.57186
PRSS37	1.96246	7.79023	2.19965	0.0320914	0.369972	-3.53884
ENSG00000205035	-1.96706	4.33635	-2.03909	0.0463023	0.413323	-3.80232
LY86-AS1	-1.97264	4.59585	-2.0377	0.046446	0.413939	-3.80453
HTR2A	-1.9797	4.60597	-2.02193	0.0481033	0.417038	-3.8295
CHL1-AS2	1.99464	5.02401	2.70658	0.00905827	0.258068	-2.60542
STRA6	1.9967	5.82571	2.92594	0.00499817	0.215774	-2.15808
LRRC4C	2.00809	7.0065	2.05715	0.0444695	0.406133	-3.7735
LINC02174	2.02145	5.90004	2.95919	0.00455671	0.210588	-2.08817
LINC02153	-2.02778	4.73389	-3.23508	0.00206887	0.165463	-1.48849
ENSG00000226433	2.04076	4.53409	2.58776	0.0123571	0.279325	-2.83726
MOK	-2.05901	11.9468	-2.01793	0.0485321	0.418051	-3.83581
ENSG00000258803	-2.06418	4.3057	-2.15136	0.0358966	0.378874	-3.6198
GARNL3	-2.06463	5.11545	-2.05851	0.0443342	0.405924	-3.77133
RHO	2.07765	5.72564	2.80421	0.00697536	0.241599	-2.40933
INMT-MINDY4	2.08212	11.853	2.2586	0.0279317	0.360151	-3.43805
KIF4A	2.08431	10.0975	2.10514	0.0399025	0.39263	-3.69591
ENSG00000257545	2.09009	4.5475	2.60956	0.0116801	0.276485	-2.7953
LNCAROD	-2.09582	7.32288	-3.35287	0.00145969	0.149207	-1.22235
ACMSD	-2.10671	5.13366	-2.44803	0.017613	0.307291	-3.09997
LINC01446	2.10919	6.55134	2.15879	0.0352861	0.377449	-3.60743
LINC01411	2.11269	8.49486	2.39579	0.0200465	0.323912	-3.19532
RAB39A	2.12207	4.65726	2.45961	0.0171107	0.3039	-3.0786
IFNA7	2.12569	4.28515	2.01911	0.0484056	0.417798	-3.83396
ENSG00000227125	2.13248	5.87144	2.18218	0.0334252	0.372756	-3.5683
KIF28P	2.13972	6.95477	2.10269	0.0401251	0.393901	-3.6999
LINGO2	2.14377	5.36333	2.82844	0.00653178	0.238898	-2.3599
LYVE1	2.14901	6.97017	2.3943	0.0201199	0.323912	-3.198
ENSG00000227017	-2.17294	5.36555	-2.46742	0.0167794	0.302124	-3.06416
WNK2	-2.19105	5.0698	-2.65962	0.0102512	0.268462	-2.69794
ERVMER34-1	2.19165	15.9568	2.13551	0.0372283	0.38207	-3.64605
PON1	2.20654	6.06515	2.01448	0.0489035	0.418384	-3.84123
FAM155A	-2.21335	5.37176	-2.33068	0.0234993	0.340393	-3.31192
ENSG00000227061	2.21374	8.72567	2.26201	0.0277064	0.359076	-3.43215
SLC45A2	2.22427	6.59919	2.40767	0.019468	0.320245	-3.17377
RSPH6A	-2.22701	6.05096	-2.57185	0.0128736	0.282706	-2.86773
OR6B2	2.2315	8.06419	2.45241	0.0174211	0.305631	-3.09188
ENSG00000250101	2.23295	5.78001	2.21014	0.0313131	0.366971	-3.52105
GABRA5	2.23455	5.78605	2.63135	0.011037	0.271055	-2.75308
DNAH10	2.23463	6.00897	2.98689	0.00421702	0.206172	-2.02955
ENSG00000236389	-2.23945	4.29086	-2.73184	0.00847057	0.258068	-2.55516
RTL8B	-2.24073	5.2188	-3.15665	0.00259979	0.179665	-1.66243
ENSG00000233234	2.2429	8.55195	2.24526	0.0288283	0.362484	-3.46103
EIF2S3B	-2.24464	4.69965	-2.33338	0.0233462	0.339559	-3.30713
ESCO2	-2.25366	6.38559	-2.14424	0.0364898	0.380354	-3.63162
NHEG1	-2.26693	4.84888	-2.22722	0.030082	0.364507	-3.49195
LINC00652	2.27173	10.6756	2.5288	0.0143711	0.288999	-2.94945
ENSG00000229229	2.27697	6.22574	2.60514	0.0118146	0.278032	-2.80383
LINC02264	2.27905	7.30565	2.66997	0.00997656	0.265391	-2.67765
NIBAN3	-2.28676	8.8583	-2.51133	0.0150225	0.290327	-2.98232
ENSG00000224969	2.28968	6.61211	2.51367	0.0149336	0.290182	-2.97792
LINC00908	2.2962	8.17404	2.02835	0.0474229	0.41493	-3.81936
CPA3	2.29711	10.9453	2.13484	0.0372862	0.382193	-3.64717
LINC02534	2.29754	7.92244	2.13459	0.0373071	0.382193	-3.64757
SH3PXD2B	2.29867	7.15114	2.24782	0.0286545	0.362088	-3.45663
LINC01060	2.3107	15.7734	2.71199	0.00892929	0.258068	-2.59468
ENSG00000236951	-2.31678	5.61917	-2.05648	0.0445364	0.406411	-3.77458
TNNI3	2.31936	9.63282	2.13165	0.0375599	0.383161	-3.65243
ENSG00000235564	-2.32938	4.91844	-2.08232	0.0420203	0.401075	-3.73299
ENSG00000258842	2.33944	9.46897	2.2074	0.0315149	0.367742	-3.5257
LOC102723971	2.33951	4.96274	3.03884	0.00364264	0.196485	-1.91861
C20orf202	2.37698	5.87438	3.04226	0.0036075	0.195843	-1.91126
LHFPL3-AS2	2.38001	10.7586	2.05866	0.0443189	0.405924	-3.77108
C4orf19	2.38309	5.41597	2.03202	0.0470365	0.414572	-3.81353
KCNK4	2.38944	7.19658	2.33853	0.0230564	0.339073	-3.29799
KRTAP4-3	2.39697	13.1556	2.22547	0.0302064	0.364507	-3.49495
LINC00316	2.40741	7.96837	2.04057	0.0461494	0.412803	-3.79996
ZFHX4	-2.40753	5.13405	-2.8039	0.00698115	0.241599	-2.40996
FRRS1	2.41805	5.57874	2.99598	0.00411075	0.204069	-2.01022
GAS2L1P2	-2.4385	6.18315	-2.27777	0.0266858	0.354196	-3.40481
PWRN2	-2.43874	7.50841	-2.56464	0.0131139	0.283261	-2.88148
FOXD1	2.44969	6.02425	2.53864	0.0140156	0.286365	-2.93087
PITPNM3	2.45506	9.95938	2.42378	0.0187074	0.314428	-3.14442
MARK2P9	2.45544	7.59922	2.2913	0.0258364	0.350948	-3.38122
OR52N2	2.46114	5.35025	2.38972	0.0203479	0.324711	-3.20629
GLRA1	2.4881	5.48921	3.33331	0.00154745	0.151734	-1.26695
MECOM	-2.48857	5.67638	-2.29394	0.0256735	0.350696	-3.3766
NME9	2.48863	8.63598	2.14673	0.0362809	0.380178	-3.62748
KIF9	2.48917	7.53025	2.74342	0.00821303	0.256529	-2.53201
FHDC1	2.49456	5.33943	2.34635	0.022623	0.337252	-3.28409
OR2L3	2.49656	7.24785	2.05784	0.0444007	0.405929	-3.7724
CSPG4P1Y	2.49841	5.54185	2.17617	0.0338948	0.373997	-3.57839
FAM171B	-2.50717	5.00593	-2.26144	0.0277439	0.359354	-3.43314
FAM83F	2.52432	8.47499	2.58146	0.0125592	0.280179	-2.84934
CP	2.53162	16.5668	2.11114	0.0393612	0.390494	-3.68611
LINC01341	-2.55834	16.1371	-2.03639	0.0465811	0.414167	-3.8066
LINC01723	2.57354	11.5137	2.0689	0.0433112	0.403419	-3.75464
ENSG00000231986	-2.57881	5.0246	-2.40575	0.0195604	0.3207	-3.17726
OR56A4	2.58079	6.73365	2.36584	0.0215735	0.332581	-3.24925
PDZRN4	-2.59199	6.15773	-2.56733	0.013024	0.283261	-2.87636
LINC00159	2.59986	11.0873	2.23146	0.0297834	0.363021	-3.48471
POU1F1	-2.61252	7.32003	-2.04215	0.0459869	0.412577	-3.79745
SNORD125	2.61331	6.56433	2.48818	0.0159269	0.296361	-3.02561
TGM6	2.63006	14.7779	2.39706	0.0199836	0.323912	-3.19301
LINC01304	-2.65135	6.11955	-2.20113	0.0319805	0.369972	-3.53633
LOC401471	2.65806	7.82285	2.21477	0.0309757	0.365864	-3.51319
ADAMTS12	2.65826	5.37535	2.93958	0.00481241	0.21357	-2.12946
ZBTB12	2.66888	7.96521	2.27961	0.0265685	0.353793	-3.4016
REXO5	-2.67178	8.48097	-2.24235	0.0290274	0.362484	-3.46603
P4HA2-AS1	2.68001	10.2232	2.52026	0.0146863	0.289223	-2.96554
LINC01364	-2.6846	15.757	-2.46043	0.0170757	0.303571	-3.07709
OLR1	-2.69082	5.84788	-2.19592	0.0323722	0.369972	-3.54514
LINC01649	2.70317	5.768	3.32984	0.00156352	0.15213	-1.27483
MYO7A	-2.70321	13.0014	-2.03166	0.0470745	0.414572	-3.81411
NANOG	2.70457	10.7517	2.02415	0.0478673	0.416196	-3.826
C6orf132	-2.71066	9.96873	-2.98685	0.00421753	0.206172	-2.02964
IYD	-2.71368	8.44113	-2.33715	0.0231334	0.339073	-3.30043
FAAP24	-2.71982	8.80398	-2.19335	0.032567	0.369972	-3.54949
ENSG00000234997	2.72553	4.61042	2.65796	0.0102961	0.268578	-2.70121
KCNQ1-AS1	-2.72907	5.41261	-2.69204	0.00941317	0.261112	-2.63418
LINC02433	-2.72964	5.57004	-2.15722	0.0354146	0.377599	-3.61006
LOC642366	2.73743	15.4334	2.21902	0.0306679	0.365066	-3.50595
LINC01615	-2.73854	7.91065	-2.30251	0.0251505	0.348075	-3.36157
PHOX2B	2.739	6.50425	2.22144	0.0304944	0.365066	-3.50183
ENSG00000203498	2.7418	8.96013	2.0789	0.0423463	0.401395	-3.73852
GALNT14	2.745	11.1385	2.27698	0.0267359	0.354303	-3.40618
CDH17	2.76021	4.41972	2.04534	0.0456609	0.411926	-3.79238
ARVCF	2.76063	23.6378	2.07445	0.0427739	0.402006	-3.74571
OR51E1	-2.76638	5.81648	-2.52673	0.0144469	0.289223	-2.95336
FSD1L	2.7761	17.1675	2.09721	0.0406278	0.396272	-3.70884
LOC151760	-2.78234	6.49493	-2.02006	0.0483032	0.417703	-3.83245
LINC02372	2.78761	9.55824	2.15746	0.035395	0.377599	-3.60966
REG1B	-2.79058	6.14327	-2.01915	0.0484009	0.417798	-3.83389
CCDC189	2.80028	18.2391	2.01302	0.0490621	0.418825	-3.84353
FOXO6	2.8151	18.0333	2.23557	0.0294962	0.362484	-3.47767
XAGE1A	2.82844	5.79309	2.45272	0.0174077	0.305608	-3.09132
KRT28	2.83104	7.24778	3.13911	0.00273494	0.181146	-1.70097
TRAV7	-2.83182	7.06285	-2.64343	0.0106947	0.270556	-2.72958
ACKR4	2.83687	17.7378	2.06071	0.0441157	0.405161	-3.7678
LINC00955	-2.83719	7.01175	-2.19068	0.03277	0.370427	-3.55398
LINC02069	2.84197	24.1398	2.40697	0.0195013	0.320352	-3.17503
PPP1R27	2.85562	11.1859	2.23944	0.029228	0.362484	-3.47104
PCDHGA5	2.858	12.824	2.16749	0.0345835	0.376137	-3.59292
DCDC1	-2.85932	10.9525	-2.36015	0.0218751	0.333171	-3.25944
ENSG00000231476	2.86075	9.63242	2.09378	0.0409453	0.397633	-3.71442
ENSG00000250032	2.86305	8.92048	2.81475	0.00677918	0.239489	-2.38788
ENSG00000230676	2.86774	10.76	2.01519	0.0488273	0.418384	-3.84012
HYAL1	-2.87078	9.88057	-2.3211	0.0240498	0.342698	-3.32886
LINC01753	2.87222	5.35377	2.15904	0.0352662	0.377449	-3.60703
BPIFB1	-2.87554	4.96181	-2.47529	0.0164515	0.299794	-3.04957
CYMP	2.89157	10.8654	2.36259	0.0217455	0.332833	-3.25508
LOC339166	2.93518	5.01822	2.79464	0.00715795	0.244359	-2.42876
MKRN9P	2.96792	6.44729	2.08173	0.0420768	0.401075	-3.73395
GOT1L1	-2.98366	5.54681	-2.03613	0.0466089	0.414167	-3.80703
AMER3	2.98439	11.8966	2.01131	0.0492485	0.418834	-3.84623
LOC102724957	3.00423	11.892	2.03332	0.0469006	0.414572	-3.81147
ENSG00000231052	-3.00998	5.25068	-2.38021	0.0208281	0.32588	-3.22343
SMG7-AS1	-3.0226	6.46138	-2.1861	0.0331216	0.37162	-3.5617
GRM1	3.03035	19.6162	2.25584	0.0281153	0.360763	-3.44281
GOLGA6A	3.03598	13.8608	2.29984	0.0253127	0.34897	-3.36627
ANKRD30A	-3.04789	6.35443	-2.51849	0.0147523	0.289223	-2.96887
LOC729966	3.04951	8.20151	2.73392	0.00842372	0.258068	-2.551
UNC5C	3.0499	9.85597	2.56272	0.0131788	0.283261	-2.88515
CRYBB1	3.06126	7.75942	2.53683	0.0140804	0.2868	-2.93429
WWC2	-3.08399	13.2246	-2.4259	0.018609	0.314416	-3.14054
RGS21	3.09903	5.24691	2.63104	0.0110461	0.271055	-2.7537
LYG2	3.09904	23.4234	2.33552	0.0232253	0.33926	-3.30333
FSHR	-3.10577	5.67017	-2.12848	0.0378336	0.384229	-3.65765
IRX3	-3.11399	5.33649	-2.35659	0.0220658	0.334064	-3.2658
MATN2	3.11951	16.9158	2.2513	0.0284195	0.361284	-3.45064
MANCR	3.12098	8.28701	2.14466	0.0364545	0.380178	-3.63092
VSTM2A-OT1	-3.12817	6.41147	-2.9322	0.00491217	0.214625	-2.14496
DCHS2	3.13483	10.7637	2.12185	0.0384117	0.386224	-3.66856
MAP6	-3.13557	16.3177	-2.79417	0.00716714	0.244359	-2.42973
CLMN	-3.14168	9.12927	-2.45915	0.0171303	0.3039	-3.07945
ENSG00000223870	3.1436	6.80332	2.24403	0.0289128	0.362484	-3.46316
LINC02548	3.14991	10.032	2.29717	0.0254751	0.350064	-3.37094
LOC100505797	3.15452	5.73814	3.32652	0.00157907	0.152184	-1.28239
ZNF385C	3.16412	15.8888	2.2068	0.0315591	0.368087	-3.52672
MCMDC2	-3.16824	12.0717	-2.02977	0.0472733	0.41489	-3.81711
NFASC	3.18752	9.76223	2.95951	0.00455264	0.210588	-2.0875
CSPG4P10	3.1935	17.1043	2.5745	0.0127862	0.282255	-2.86266
LINC02735	3.19662	11.9253	2.19396	0.0325208	0.369972	-3.54846
TBX6	3.1967	19.9147	2.12966	0.0377312	0.383959	-3.6557
ENSG00000286094	3.19875	14.0559	2.01361	0.048998	0.418653	-3.84261
ENSG00000250615	3.2067	10.7021	3.06424	0.00338925	0.191387	-1.86392
BOD1L2	3.22721	15.2517	2.98035	0.00429507	0.206572	-2.04343
PRSS45P	3.22774	15.0555	2.0489	0.0452982	0.410295	-3.78668
PSMG4	3.23294	20.6401	2.25179	0.0283865	0.361284	-3.4498
NKAIN4	3.24388	31.1078	2.07341	0.0428734	0.402006	-3.74737
ADRA2A	3.24736	16.0264	2.00698	0.0497219	0.421254	-3.85303
HOXD11	3.25251	8.29229	3.1387	0.0027382	0.181146	-1.70188
PAQR7	3.25446	15.9157	2.18486	0.033217	0.371825	-3.56378
ACSBG2	3.26235	19.6739	2.00567	0.049866	0.421628	-3.85508
SSPN	-3.27114	6.3361	-2.45574	0.0172772	0.304691	-3.08576
ZNF774	3.27143	17.6058	2.36736	0.0214935	0.331872	-3.24652
SNORD114-2	3.27159	5.16851	2.86346	0.00593673	0.231058	-2.28795
ARSF	3.2738	11.7234	2.83362	0.00644047	0.237855	-2.3493
ENSG00000250674	-3.2792	8.55986	-2.53837	0.0140251	0.286365	-2.93137
ENSG00000235629	3.28144	11.6322	2.07347	0.0428677	0.402006	-3.74728
ENSG00000223660	3.28168	19.9269	2.25474	0.0281885	0.360763	-3.44471
CCL21	-3.28514	7.0934	-2.27067	0.0271414	0.356376	-3.41715
CPXCR1	3.2937	6.7318	2.16919	0.0344478	0.375617	-3.59008
LINC01950	3.29619	5.72314	3.99379	0.000196338	0.0741337	0.315864
ABCA8	-3.29677	5.30786	-2.08343	0.0419157	0.40075	-3.7312
OR9Q1	3.30569	15.8254	2.66014	0.0102373	0.268376	-2.69693
ARHGAP24	-3.3161	7.26294	-2.97022	0.00441856	0.208936	-2.06488
CLCNKB	3.32055	13.3483	2.33748	0.0231153	0.339073	-3.29986
ENSG00000251506	3.32205	12.6559	2.07523	0.0426987	0.402006	-3.74445
ZDHHC8P1	3.33378	18.0433	2.09167	0.0411411	0.398065	-3.71784
SERPING1	-3.35009	17.2265	-2.02498	0.0477784	0.415912	-3.82468
ACSM4	3.35143	7.39074	2.05235	0.0449505	0.408022	-3.78119
ELAVL2	-3.36033	5.29109	-2.1002	0.0403528	0.394911	-3.70397
TNK2-AS1	3.36069	11.0242	3.28652	0.00177806	0.156185	-1.37298
CALHM5	3.36684	7.75643	2.23555	0.0294977	0.362484	-3.47771
FAM20A	-3.37097	9.58385	-2.07536	0.0426861	0.402006	-3.74424
GDF5	3.39215	24.1214	2.03603	0.046619	0.414167	-3.80718
LMO7DN	3.39451	12.9224	2.25034	0.0284837	0.361737	-3.45228
OSBPL10	-3.39716	7.71422	-2.07172	0.0430369	0.402345	-3.7501
CCDC144NL-AS1	-3.40748	8.98804	-2.17148	0.0342653	0.374775	-3.58624
TAC4	3.41317	9.7607	2.37384	0.0211556	0.328541	-3.23489
TMPRSS4	3.42113	8.01042	2.18809	0.0329686	0.370949	-3.55835
SOX30	3.42765	15.492	3.51985	0.000880361	0.122873	-0.835562
ENSG00000229941	3.43018	9.03319	2.6895	0.00947663	0.261725	-2.63921
ENSG00000206532	3.44125	12.0626	2.18529	0.033184	0.37162	-3.56307
ENSG00000231873	3.44613	14.2431	2.85464	0.00608182	0.231919	-2.30614
NEK10	3.45929	15.0924	2.11821	0.0387324	0.38714	-3.67454
MASP2	3.46721	13.6058	2.47097	0.0166309	0.30095	-3.05759
IGHV3-49	3.46848	6.22953	2.63689	0.0108788	0.270556	-2.74231
ZBED9	3.4928	9.40102	2.38226	0.020724	0.32588	-3.21975
OR5M1	-3.49726	5.69833	-2.01455	0.0488967	0.418384	-3.84113
RUFY3	3.50206	23.1467	2.06454	0.0437375	0.404265	-3.76164
LOC100506858	3.52676	11.334	2.36827	0.0214457	0.33142	-3.24489
LOC651337	3.53991	26.7695	2.03197	0.0470425	0.414572	-3.81362
ADAMTS6	-3.55014	11.5101	-2.18106	0.033512	0.373097	-3.57018
PNLIPRP1	3.56083	24.2292	2.33172	0.0234398	0.340012	-3.31006
FAM240A	-3.56417	5.59132	-2.05026	0.0451611	0.409392	-3.78452
NXNL2	3.56504	19.0333	2.38392	0.0206397	0.32588	-3.21676
LINC02799	3.56646	20.8751	2.65517	0.0103715	0.26883	-2.70666
APOC1	-3.56896	7.71767	-2.15706	0.0354272	0.377599	-3.61031
KRT4	3.56992	16.8896	2.29666	0.0255065	0.350116	-3.37184
LOC414300	3.57319	8.04285	2.23617	0.0294544	0.362484	-3.47664
FOXA3	3.60062	29.2391	2.14187	0.036689	0.380365	-3.63554
MPZ	3.6009	17.8956	2.07286	0.0429267	0.402032	-3.74826
TCL6	3.60194	6.86544	3.30212	0.00169774	0.152835	-1.33771
RIMBP2	3.60366	18.5703	3.42826	0.00116358	0.141462	-1.04905
AGBL1	3.63591	30.3597	2.18823	0.0329575	0.370949	-3.55811
SNORD115-28	-3.63816	5.16653	-2.31851	0.0242005	0.342945	-3.33343
EGFR	3.6404	10.408	2.68608	0.00956243	0.262091	-2.64595
GP1BA	3.64354	15.6948	2.56739	0.0130217	0.283261	-2.87623
ENSG00000253102	3.64373	8.79628	3.09117	0.00313862	0.187266	-1.80559
BPIFA1	3.64658	10.2404	2.87085	0.00581781	0.229028	-2.27269
MAB21L3	3.64974	25.337	2.12093	0.0384919	0.386637	-3.67006
FBXL7	-3.65055	13.9844	-2.38177	0.020749	0.32588	-3.22063
ENSG00000249697	3.66699	12.9025	2.51802	0.0147698	0.289223	-2.96974
FAM221B	-3.67435	6.46399	-2.07397	0.0428201	0.402006	-3.74648
ENSG00000235760	3.68731	29.5143	2.291	0.0258547	0.350948	-3.38173
LOC643327	3.68753	9.5731	3.15494	0.00261268	0.179665	-1.66619
NHLRC1	3.68982	23.671	2.17706	0.0338248	0.373995	-3.57689
RAB3C	3.69627	10.5035	3.33771	0.00152727	0.150925	-1.25692
THEGL	3.70821	13.9458	2.17206	0.0342196	0.374775	-3.58528
ENSG00000235538	3.72471	12.5971	2.13804	0.0370132	0.381564	-3.64188
CEACAM18	-3.74099	5.23205	-2.12235	0.0383673	0.385931	-3.66773
OR1M1	3.74239	6.77033	2.80497	0.00696103	0.241599	-2.40779
SBK3	3.7474	22.1993	2.20933	0.0313728	0.366971	-3.52243
KRTAP5-1	-3.76019	12.7163	-2.03508	0.0467171	0.414382	-3.80868
GLB1L2	3.76382	17.8397	2.19406	0.0325127	0.369972	-3.54828
LOC101929488	-3.76796	10.7652	-2.07848	0.0423867	0.401401	-3.7392
IGLV1-44	3.77259	13.9814	2.21919	0.0306556	0.365066	-3.50566
LINC02503	3.77632	12.678	2.63886	0.0108232	0.270556	-2.73848
FAM27C	3.77651	11.9961	2.27708	0.0267293	0.354303	-3.406
SLC17A4	3.7873	9.74516	2.04028	0.0461789	0.412803	-3.80042
SNAI2	3.79538	11.0901	2.27404	0.0269243	0.355882	-3.41129
PRDM11	3.79616	19.1983	2.65746	0.0103096	0.268578	-2.70219
ZACN	-3.80239	27.9042	-2.35161	0.0223351	0.33593	-3.2747
DPPA4	3.80408	8.55215	2.56754	0.0130168	0.283261	-2.87595
ENSG00000229600	-3.81828	8.58106	-2.63924	0.0108124	0.270556	-2.73774
GLT1D1	-3.82665	8.4503	-2.91658	0.0051293	0.21841	-2.17764
GABRB1	3.85272	21.9664	2.6675	0.0100415	0.266364	-2.6825
SLC34A2	3.86907	9.04385	2.20001	0.0320644	0.369972	-3.53823
KIAA1549	-3.88005	8.37213	-2.16697	0.0346254	0.376255	-3.59379
ENSG00000225177	-3.88668	14.8038	-2.56399	0.0131359	0.283261	-2.88272
TMEM74B	-3.88952	18.6011	-2.18104	0.0335137	0.373097	-3.57021
OSBP2	3.90312	21.7218	2.60213	0.0119068	0.278362	-2.80963
ENSG00000226007	3.90625	11.0796	2.56417	0.0131297	0.283261	-2.88237
TDRD1	3.9077	18.4818	2.09762	0.04059	0.396159	-3.70817
CATSPERE	3.91101	35.1458	2.08447	0.0418174	0.400424	-3.72952
LINC01346	3.91597	9.93079	2.30796	0.0248232	0.346757	-3.352
PFN4	3.9184	21.1731	2.14479	0.0364438	0.380178	-3.63071
SNORD119	3.94135	16.3661	2.11901	0.0386616	0.387045	-3.67322
ENSG00000241956	3.94272	8.72832	3.74543	0.000435966	0.094712	-0.296713
XAGE-4	3.94303	17.0494	2.02398	0.0478846	0.416196	-3.82626
KSR1	3.94343	26.652	2.02008	0.0483012	0.417703	-3.83242
EPHA7	-3.94912	8.66954	-2.01477	0.0488728	0.418384	-3.84079
ENSG00000230597	3.95014	12.2636	2.32698	0.0237104	0.340704	-3.31846
KRTAP10-7	3.95307	22.8154	2.01895	0.0484226	0.417802	-3.83421
PRUNE2	-3.95338	5.77733	-2.76697	0.00771127	0.251785	-2.4847
LINC01217	3.95523	21.8813	2.31011	0.0246952	0.345924	-3.34822
IGKV1D-8	3.97737	6.58485	2.2056	0.0316478	0.368615	-3.52875
LINC01385	3.99146	6.88193	2.02544	0.0477299	0.415796	-3.82395
EPB41L1	-3.99182	9.63285	-2.14573	0.036365	0.380178	-3.62915
LINC01179	-3.99507	9.45078	-2.32744	0.0236838	0.340704	-3.31764
SIRPD	3.99663	23.1324	2.0727	0.0429419	0.402032	-3.74852
GPHA2	4.01786	19.7105	2.44183	0.0178868	0.308874	-3.11135
RBM44	4.02342	13.8217	2.13604	0.0371829	0.381914	-3.64517
RBM20	-4.03185	16.3924	-2.02913	0.0473406	0.41489	-3.81812
TRIM36	-4.03294	7.41881	-3.84355	0.000319032	0.0837101	-0.0569867
RASL11B	4.03392	13.1825	2.44843	0.0175954	0.307196	-3.09923
LOC440910	4.03455	13.6924	2.48117	0.0162103	0.299334	-3.03865
LINC00102	4.0391	11.6034	2.53882	0.0140089	0.286365	-2.93052
ZP3	4.05614	25.9031	2.0795	0.0422894	0.401395	-3.73756
EHHADH	-4.05702	5.65946	-2.23647	0.0294337	0.362484	-3.47613
REG1CP	4.06272	5.72714	2.91994	0.00508189	0.217901	-2.17063
CCDC181	4.06425	11.3152	3.05986	0.00343167	0.192145	-1.87336
IGFL2	-4.09389	11.2726	-2.4662	0.0168306	0.302187	-3.06641
GLB1L3	-4.11682	11.6204	-2.0358	0.0466425	0.414167	-3.80754
LINC01597	-4.12132	10.7427	-2.56368	0.0131463	0.283261	-2.88331
HCN4	-4.12866	5.2848	-2.64182	0.01074	0.270556	-2.73273
IGHV3-20	4.15461	10.3007	2.55109	0.0135769	0.285747	-2.90725
KCNA7	-4.15938	8.22009	-2.19464	0.0324692	0.369972	-3.54731
IGLV5-45	4.17718	24.1774	2.45375	0.0173632	0.305038	-3.08942
RALYL	4.19875	10.7691	2.17398	0.034067	0.374599	-3.58205
LINC01198	4.21633	14.7987	2.42345	0.0187225	0.314428	-3.14502
C4BPA	-4.22827	21.4591	-2.02821	0.0474376	0.41493	-3.81958
CRLF2	4.23868	40.03	2.05719	0.044465	0.406133	-3.77343
RASGRF2-AS1	4.23948	26.4316	2.15327	0.0357383	0.378651	-3.61662
RAI1	4.24048	28.4416	2.11969	0.0386013	0.386747	-3.6721
ENSG00000251446	4.25109	23.1219	2.1381	0.0370079	0.381564	-3.64177
GUCY1B1	-4.25664	6.4776	-2.24421	0.0289	0.362484	-3.46283
EHHADH-AS1	4.28761	7.93682	3.99962	0.000192643	0.0741337	0.330459
OR10G2	4.2928	14.5263	2.08603	0.0416695	0.399821	-3.72698
ENSG00000241220	-4.29662	6.74005	-2.04589	0.0456046	0.411804	-3.79149
BSN	4.3014	9.71208	2.76687	0.0077134	0.251785	-2.48491
ENSG00000249642	4.30977	8.70214	3.30248	0.00169594	0.152835	-1.3369
BOC	4.3144	8.79967	2.96829	0.00444241	0.209307	-2.06896
ENSG00000224610	4.33505	28.8314	2.30361	0.0250842	0.348075	-3.35965
NIFK-AS1	4.34319	16.9364	2.21454	0.0309924	0.365864	-3.51359
DEFB130A	4.34395	24.5839	2.21352	0.0310663	0.366053	-3.51531
LINC02501	-4.35102	9.01	-2.05283	0.0449015	0.407724	-3.78041
TSHZ3	-4.35404	10.8335	-2.28789	0.0260481	0.352086	-3.38717
OR7G1	4.35452	19.3709	2.53194	0.0142566	0.28761	-2.94352
ANKS1B	-4.35481	14.7077	-2.41779	0.0189871	0.316844	-3.15535
LINC02055	4.38596	6.83716	2.01998	0.0483121	0.417703	-3.83258
OR8G2P	4.43186	30.5279	2.0864	0.0416353	0.399821	-3.7264
PKLR	4.45909	19.3928	2.76517	0.00774867	0.251814	-2.48833
CLDN2	4.46689	11.4799	2.53635	0.0140974	0.286807	-2.93518
TTC25	4.4682	23.247	2.23	0.0298862	0.363666	-3.48721
LOC100134423	-4.46984	6.51048	-3.24192	0.00202776	0.164483	-1.47319
HOXD3	-4.47035	5.67408	-2.32685	0.0237177	0.340704	-3.31869
DCLK2	-4.48523	13.6394	-2.92709	0.00498223	0.215774	-2.15566
ENSG00000250670	4.49679	16.2462	2.10176	0.0402108	0.394284	-3.70144
LINC01072	-4.51004	5.86471	-2.71529	0.00885138	0.258068	-2.58811
TMEM255B	4.51285	20.9631	2.38574	0.0205479	0.325466	-3.21348
LCN6	-4.53451	5.83722	-2.0158	0.0487619	0.418335	-3.83917
LAMB2	-4.5514	35.813	-2.05557	0.0446275	0.406565	-3.77604
DEFA11P	-4.55757	11.7911	-2.0954	0.0407945	0.397083	-3.71177
MSH4	4.56461	13.9153	2.21976	0.0306147	0.365066	-3.50469
CCDC17	4.58961	25.2984	2.2756	0.0268239	0.355283	-3.40857
ENSG00000233073	4.60383	8.73117	3.31795	0.00161984	0.152184	-1.30185
ENSG00000230631	4.60549	12.453	2.23782	0.0293397	0.362484	-3.47381
GALNT9	4.61335	27.4717	2.22516	0.0302284	0.364507	-3.49548
ESPNL	4.61973	16.7001	2.93511	0.00487263	0.214625	-2.13886
ENSG00000236021	4.62267	27.5235	2.19667	0.0323155	0.369972	-3.54387
PAPLN	4.62855	49.8124	2.49991	0.0154625	0.293012	-3.0037
TEX49	4.63956	25.501	2.34219	0.0228526	0.339043	-3.29148
OR52E6	4.64279	10.0091	2.43733	0.0180882	0.31007	-3.11961
ENSG00000232825	4.64756	14.5592	2.9227	0.00504321	0.217348	-2.16486
CBX2	-4.65922	28.8184	-2.58027	0.0125977	0.28079	-2.85162
SEMA4G	4.66163	23.3822	2.39481	0.0200947	0.323912	-3.19708
KCNIP2-AS1	4.6665	20.7366	2.69625	0.00930923	0.260806	-2.62587
ZNF646	4.67327	24.8939	2.79591	0.00713344	0.244359	-2.42618
LINC01918	4.6765	26.1951	2.16574	0.0347242	0.37656	-3.59585
CYP2S1	-4.68923	9.27486	-3.11889	0.00289884	0.182682	-1.74522
XIRP2	-4.70029	6.16941	-2.11042	0.0394263	0.390784	-3.68729
ENSG00000222000	4.7118	28.1838	2.52719	0.01443	0.289223	-2.95248
STARD7-AS1	4.7194	48.3628	2.27164	0.0270787	0.356376	-3.41546
SCIMP	-4.72094	18.906	-2.62559	0.0112039	0.27227	-2.76428
ENSG00000230648	4.72155	12.9218	2.16026	0.035167	0.377449	-3.60499
PTGS1	-4.72866	10.1539	-2.23714	0.029387	0.362484	-3.47498
PLCD4	-4.7319	18.3836	-2.13309	0.0374356	0.382645	-3.65004
TPTE2P2	-4.74772	8.92425	-2.28258	0.026381	0.352926	-3.39643
ENSG00000233363	4.74872	15.234	3.2617	0.00191317	0.160263	-1.42884
BLNK	-4.75118	9.30052	-2.61265	0.0115868	0.276147	-2.78933
PRTN3	4.77124	15.3142	3.08721	0.00317434	0.187381	-1.81419
ZIC3	-4.77353	5.81892	-2.48121	0.0162087	0.299334	-3.03858
JPH2	-4.7753	13.591	-2.22103	0.0305234	0.365066	-3.50252
GPSM2	4.79026	25.982	2.24379	0.0289293	0.362484	-3.46357
GRIK3	4.79157	12.8259	3.79794	0.000369049	0.0897711	-0.168804
OPRD1	4.80738	22.2434	3.02608	0.00377647	0.198472	-1.94596
MIP	4.8081	19.4609	2.31201	0.0245827	0.34588	-3.34489
LOC100506869	4.82581	31.1573	2.15079	0.0359434	0.378874	-3.62074
FAM81B	-4.83215	6.44975	-2.03635	0.0465856	0.414167	-3.80667
ENSG00000205414	4.83242	13.0023	2.95855	0.00456482	0.210588	-2.08952
LINC00112	4.85029	14.4312	3.24178	0.00202857	0.164483	-1.4735
HIST4H4	4.85831	22.8799	2.01195	0.0491786	0.418825	-3.84522
ENSG00000254973	4.86354	36.6763	2.33875	0.0230442	0.339073	-3.2976
CREG2	4.86373	8.24924	2.59991	0.0119755	0.278362	-2.81391
CCDC171	4.86531	14.7312	2.43247	0.0183081	0.312522	-3.12852
ENSG00000176349	4.86615	34.2798	2.16312	0.0349351	0.376561	-3.60022
GAS2L3	-4.86646	9.81352	-2.28425	0.0262756	0.352086	-3.39351
GACAT3	-4.88609	14.4847	-2.18416	0.0332715	0.371994	-3.56497
NXPH1	-4.89885	6.19627	-2.59746	0.0120513	0.278933	-2.81861
BTNL2	4.89993	41.088	2.01126	0.0492541	0.418834	-3.84631
CNGA2	-4.90345	5.94767	-2.49669	0.015589	0.293868	-3.00973
FAM90A1	4.90901	14.831	2.79036	0.00724115	0.24523	-2.43745
PRDM16	-4.94615	20.7365	-2.17104	0.0343002	0.374827	-3.58698
RAX	4.94696	25.8865	2.95949	0.0045529	0.210588	-2.08754
ENSG00000249451	4.96054	15.235	2.08986	0.0413106	0.398732	-3.72079
CHRNA7	4.96816	10.1642	2.08669	0.0416075	0.399767	-3.72592
LINC02785	-4.97652	12.0101	-2.22237	0.0304272	0.365066	-3.50024
LINC00877	4.98382	13.1488	2.40522	0.0195858	0.3207	-3.17821
IGLV3-1	4.98558	17.7289	2.01569	0.0487735	0.418335	-3.83934
ABLIM3	4.98688	19.5306	3.995	0.000195565	0.0741337	0.318893
MYOZ1	4.98843	9.83151	2.17214	0.0342127	0.374775	-3.58513
SLC12A5-AS1	4.99286	8.89469	2.33331	0.0233502	0.339559	-3.30726
DAO	4.99859	11.6685	2.55896	0.0133064	0.283673	-2.89231
HDAC11	-5.00798	34.1249	-2.36315	0.021716	0.332833	-3.25408
SLURP1	5.01994	35.8072	2.22495	0.0302435	0.364507	-3.49584
ACOD1	-5.02514	19.9212	-2.44081	0.0179324	0.308947	-3.11323
CHCHD4P2	-5.03023	8.53178	-2.5169	0.014812	0.289223	-2.97186
ENSG00000232411	5.04234	13.7401	2.69051	0.00945146	0.261718	-2.63722
ENSG00000226681	-5.06705	5.70833	-2.06971	0.0432322	0.403309	-3.75334
PPIP5K1	-5.07075	44.6061	-2.05964	0.0442221	0.405708	-3.76952
CLEC18C	5.07498	17.6553	2.94278	0.00476987	0.212819	-2.12275
TTLL10-AS1	5.09244	40.2442	2.76908	0.0076677	0.251026	-2.48045
OR4C1P	5.10535	16.6812	2.18909	0.0328916	0.370949	-3.55666
TCERG1L	-5.10817	17.4064	-2.26483	0.0275209	0.357676	-3.42726
HABP2	-5.1175	6.94014	-2.10628	0.0397995	0.392131	-3.69406
LINC00648	5.12275	13.5715	2.73045	0.00850197	0.258068	-2.55793
ENSG00000229770	5.1247	42.5631	2.4099	0.0193608	0.32006	-3.16971
LOC102724265	5.13935	11.3835	2.06925	0.043277	0.403309	-3.75408
OR52I2	5.15992	15.0417	2.5736	0.0128159	0.282419	-2.86439
ATXN3L	5.16983	11.6392	2.16325	0.0349241	0.376561	-3.59999
SNORA47	5.17473	40.0599	2.58699	0.0123817	0.279325	-2.83875
WASF1	5.17757	40.4271	2.54758	0.0136993	0.28624	-2.91392
ZIC4	5.1867	15.686	2.09101	0.0412032	0.398151	-3.71892
CLEC7A	-5.19115	6.60088	-2.20937	0.0313702	0.366971	-3.52237
ENSG00000242828	5.21329	18.8689	2.38552	0.0205587	0.325466	-3.21387
PDE6A	5.2207	10.0874	3.2117	0.00221534	0.171413	-1.54061
ACER2	5.22282	36.7024	2.95039	0.00466993	0.210588	-2.10674
IGSF11	5.22979	7.22963	2.1437	0.0365352	0.380357	-3.63251
MUC2	5.23932	41.051	2.53695	0.0140758	0.2868	-2.93405
ZNF140	-5.24643	18.8577	-2.03446	0.0467826	0.414382	-3.80968
LINC00459	5.24796	9.7212	3.35698	0.00144183	0.149207	-1.21295
EVX2	5.25281	20.7136	3.33898	0.0015215	0.150925	-1.25403
DKFZP434A062	5.26827	28.1384	2.15609	0.0355073	0.377599	-3.61194
SNORD37	5.28538	23.4096	2.62568	0.0112012	0.27227	-2.7641
ALOX12B	5.30537	34.1055	2.61603	0.0114855	0.275674	-2.78279
ENSG00000230843	5.30991	18.7069	2.43115	0.0183684	0.312716	-3.13094
DACH2	-5.32324	5.67737	-2.1569	0.035441	0.377599	-3.61059
TNKS1BP1	5.32433	30.0008	2.16345	0.0349085	0.376561	-3.59967
TBATA	5.33785	29.6219	2.95205	0.00464839	0.210588	-2.10324
FOXD1-AS1	-5.35202	6.66487	-2.74696	0.00813575	0.256164	-2.52492
GRID2IP	5.3759	26.5909	3.29207	0.00174909	0.154715	-1.36045
HES2	-5.37653	9.98899	-2.1061	0.0398157	0.392131	-3.69435
ENSG00000255026	5.3856	23.9972	2.65194	0.0104595	0.26918	-2.71297
RBM12B-AS1	5.40141	15.0874	3.62711	0.000631998	0.111352	-0.581569
ENSG00000248538	5.40646	21.3953	2.78832	0.0072811	0.245924	-2.44158
LINC00334	-5.42356	30.6058	-2.03187	0.0470532	0.414572	-3.81379
GGT5	5.43183	17.7725	2.03128	0.0471143	0.414572	-3.81471
CHRNA4	5.4321	10.273	4.25098	8.39161e-05	0.0633194	0.968728
IGSF21	5.43406	8.88514	2.76896	0.00767028	0.251026	-2.4807
GH1	5.4502	41.8178	2.43002	0.01842	0.312954	-3.13301
SCART1	5.45484	34.8018	2.58787	0.0123535	0.279325	-2.83705
ENSG00000251488	5.45925	5.72496	2.47221	0.0165793	0.300662	-3.0553
SRRM4	-5.49108	5.75118	-2.34668	0.0226046	0.337176	-3.28349
NPHP1	5.49474	28.311	2.41111	0.019303	0.319932	-3.16751
AGBL3	5.51035	54.2361	2.14165	0.0367076	0.380365	-3.63591
ENSG00000226861	-5.51943	7.23964	-2.33285	0.0233757	0.339559	-3.30806
LINC02249	-5.52329	7.77977	-2.21705	0.0308099	0.365243	-3.5093
DOK7	5.52392	28.4462	2.50285	0.0153481	0.292087	-2.9982
ENSG00000229368	5.53465	19.5976	4.58403	2.7039e-05	0.0402372	1.83741
CFHR1	-5.56797	6.08815	-2.03194	0.0470456	0.414572	-3.81367
LIG4	-5.574	27.49	-2.29293	0.0257358	0.350839	-3.37837
FUT11	5.57683	84.3064	2.19451	0.0324789	0.369972	-3.54753
PRSS27	5.5803	25.7946	3.1421	0.00271142	0.180986	-1.69441
LINC02059	-5.59041	9.90447	-2.02773	0.0474874	0.41497	-3.82033
ENSG00000228488	5.59188	18.0081	3.03551	0.00367714	0.19722	-1.92576
SLC9A1	5.59618	42.6193	2.36439	0.02165	0.332833	-3.25185
ENSG00000232520	5.60034	22.3509	2.24617	0.0287664	0.362484	-3.45947
KHK	5.60071	34.3577	2.5321	0.0142508	0.28761	-2.94322
WNT3A	5.61984	34.7174	3.0057	0.00399994	0.203087	-1.98953
OR1L3	5.68252	15.8184	2.47718	0.0163734	0.299565	-3.04606
ABCC13	-5.6868	6.33675	-3.30547	0.00168096	0.152835	-1.33013
ENSG00000250751	5.71852	14.0878	2.3817	0.0207523	0.32588	-3.22075
MYADML	-5.7284	9.51821	-2.28225	0.0264018	0.352926	-3.39701
NPHS1	5.74937	17.4583	2.44507	0.0177431	0.30807	-3.1054
BEX1	5.77042	17.4245	2.63168	0.0110276	0.271055	-2.75244
LINC02225	5.79968	6.4442	2.21947	0.0306354	0.365066	-3.50518
LINC02462	5.82932	34.1192	2.40495	0.0195988	0.320706	-3.1787
PPL	5.83502	8.96141	3.22833	0.00211016	0.167344	-1.50355
TTC22	5.84622	33.6587	2.51931	0.0147215	0.289223	-2.96732
TEX13B	5.84634	38.5893	2.31809	0.024225	0.342945	-3.33417
NXPH2	-5.85307	6.59151	-2.15664	0.035462	0.377599	-3.61102
IGHV3OR16-9	5.85773	15.0907	2.33977	0.0229872	0.339073	-3.29579
LINC02154	5.86638	36.2859	2.23981	0.0292024	0.362484	-3.4704
FXYD6	5.87791	35.5312	2.80391	0.00698091	0.241599	-2.40993
CCDC81	5.87992	32.9574	2.18301	0.0333603	0.37244	-3.5669
C3orf35	5.88004	50.0008	2.2741	0.0269201	0.355882	-3.41118
LOC339260	5.89715	6.48356	2.68269	0.00964835	0.262739	-2.65264
PAEP	5.9015	23.3348	5.22436	2.82414e-06	0.0124941	3.56099
SERPINE3	5.91477	6.67074	2.52033	0.0146837	0.289223	-2.96541
CCDC160	-5.95158	6.71252	-2.28445	0.0262628	0.352086	-3.39316
ASAH2	-5.95237	60.1731	-2.33722	0.0231296	0.339073	-3.30031
SUGT1P4-STRA6LP	5.95777	44.1137	2.06486	0.0437062	0.404123	-3.76113
ENSG00000235303	-5.97701	6.88373	-2.028	0.0474598	0.41493	-3.81991
ITSN1	5.98686	13.5087	3.51914	0.000882267	0.122873	-0.837218
LOC101927358	6.00483	25.2216	2.76576	0.00773634	0.251814	-2.48714
ENSG00000231236	-6.00574	6.05497	-2.51872	0.0147437	0.289223	-2.96843
C2orf27A	6.00728	19.2174	2.52204	0.0146201	0.289223	-2.96219
C15orf62	6.00989	50.4525	2.24282	0.0289953	0.362484	-3.46523
ENSG00000235726	-6.03675	13.4591	-2.14296	0.0365973	0.380365	-3.63374
GAD1	-6.0469	6.94837	-2.43082	0.0183834	0.312753	-3.13155
TM6SF2	6.07016	33.5855	2.27956	0.0265715	0.353793	-3.40168
SOBP	-6.07337	9.26135	-2.64243	0.0107229	0.270556	-2.73154
TRBV7-1	-6.08276	36.3408	-2.31713	0.0242812	0.343549	-3.33587
ENSG00000249186	6.10318	7.13645	3.74394	0.000438031	0.094712	-0.30034
ENSG00000237429	6.11762	35.4962	2.71326	0.00889933	0.258068	-2.59216
UBE2E4P	6.1568	18.1483	2.37775	0.0209545	0.326567	-3.22788
ENSG00000250791	6.15744	31.6569	2.29821	0.0254115	0.349761	-3.36911
GFY	6.16274	34.684	2.55161	0.013559	0.285747	-2.90628
VAX1	-6.17832	11.2119	-2.04271	0.0459297	0.412577	-3.79656
ZNF490	6.21603	53.0196	3.10741	0.00299603	0.182831	-1.77028
SCARNA1	6.21991	39.7686	2.01191	0.0491829	0.418825	-3.84528
C1orf127	6.2239	7.48341	2.51342	0.0149432	0.290182	-2.97839
FKTN	-6.22828	25.5461	-2.0374	0.0464767	0.413939	-3.805
ENSG00000274068	6.24623	38.9194	2.1969	0.032298	0.369972	-3.54348
HBM	6.24719	36.8203	2.32654	0.0237355	0.340704	-3.31924
NRP1	-6.25716	17.2887	-2.39311	0.0201788	0.324267	-3.20015
WT1-AS	6.27025	12.7573	2.49709	0.0155732	0.293788	-3.00898
HNMT	-6.27047	11.5014	-2.18254	0.0333969	0.372684	-3.56769
PHACTR2-AS1	6.28112	16.1832	2.68803	0.00951354	0.261958	-2.64212
PER3	6.32204	27.5646	2.48957	0.0158713	0.2961	-3.02302
CCDC148-AS1	6.3316	12.0814	2.79974	0.00706	0.243995	-2.4184
ENSG00000241449	-6.33419	14.6415	-2.01774	0.0485519	0.418051	-3.8361
APOOP5	6.35828	34.5496	2.07885	0.0423511	0.401395	-3.7386
PRSS16	6.36277	41.5689	2.22579	0.0301837	0.364507	-3.4944
ENSG00000234455	6.36873	33.5087	3.01492	0.00389742	0.202458	-1.96986
FEZF1-AS1	6.38723	43.0033	2.45061	0.0174996	0.306455	-3.0952
RBBP5	6.3935	52.667	2.64078	0.0107691	0.270556	-2.73475
RERG	6.40456	31.4822	2.10323	0.0400765	0.393717	-3.69904
ENSG00000225929	6.44162	31.5943	3.49471	0.000950748	0.126709	-0.894459
SNORD82	6.45343	18.2059	3.3187	0.00161623	0.152184	-1.30015
SLFNL1	6.46046	37.0838	2.64063	0.0107732	0.270556	-2.73503
KLHL31	6.48594	24.5239	2.53989	0.0139708	0.286365	-2.92849
PTK2	6.4903	60.1781	2.07378	0.0428377	0.402006	-3.74678
NID1	-6.49572	8.28846	-2.56143	0.0132222	0.283673	-2.88759
LINC00601	6.5007	15.3339	2.43181	0.0183384	0.312617	-3.12974
LEMD1-AS1	-6.51453	7.02348	-2.71498	0.00885871	0.258068	-2.58873
AKAP4	-6.52232	22.4645	-2.24062	0.0291466	0.362484	-3.46901
CCDC33	6.52255	42.063	2.85045	0.00615169	0.233322	-2.31475
TP73	-6.53799	31.0454	-2.54654	0.0137359	0.28624	-2.9159
IRGQ	6.5498	29.1956	2.99289	0.00414659	0.204484	-2.0168
CYCSP52	6.56574	19.1203	2.01358	0.0490011	0.418653	-3.84265
GSTM5	6.57828	54.3258	2.1361	0.0371785	0.381914	-3.64508
LINC01801	6.58721	24.5	2.03218	0.0470199	0.414572	-3.81328
LOC100506585	-6.5933	14.5576	-2.05051	0.0451358	0.409392	-3.78412
BHLHB9	6.59604	37.2344	2.05641	0.0445435	0.406411	-3.77469
KIF24	6.60543	15.0121	2.76609	0.0077296	0.251814	-2.48648
ENSG00000223356	6.62121	41.3113	2.0699	0.0432141	0.403309	-3.75304
OR2A4	-6.62408	13.0939	-2.17876	0.0336915	0.373757	-3.57404
LINC02240	-6.63305	15.8342	-2.09154	0.0411535	0.398065	-3.71805
ENSG00000227021	6.64231	39.2914	2.62128	0.0113302	0.273242	-2.77263
FLT4	6.64739	21.6057	3.63931	0.000608419	0.111352	-0.552413
OTOP2	6.64788	29.7132	2.6244	0.0112385	0.27227	-2.76658
TPBG	6.65697	10.2725	3.47045	0.00102376	0.131467	-0.951093
CRYAB	6.66858	39.4548	2.14654	0.0362967	0.380178	-3.62779
LINC00445	-6.68868	10.016	-2.68066	0.00970004	0.263251	-2.65664
ANKRD24	6.70529	42.7181	2.22871	0.0299768	0.364417	-3.48941
ENSG00000254501	6.71881	39.3538	2.17316	0.0341324	0.374612	-3.58343
DHRS9	-6.73566	10.7046	-2.53066	0.0143032	0.28812	-2.94594
ST3GAL6	-6.74065	11.3626	-2.52779	0.0144081	0.289053	-2.95136
OR2AK2	6.75412	21.4714	2.51059	0.0150505	0.290338	-2.98369
LINC01674	-6.7675	6.52846	-2.08922	0.0413704	0.398852	-3.72182
NID2	6.7711	27.8753	2.80421	0.00697528	0.241599	-2.40933
FDCSP	-6.7776	6.62589	-2.37117	0.0212943	0.330088	-3.23969
LOC101927534	-6.77778	28.2792	-2.26741	0.0273525	0.356605	-3.42279
COL22A1	-6.82978	6.93573	-2.98774	0.00420696	0.206172	-2.02774
GAS7	-6.83572	8.90744	-2.62753	0.0111473	0.27227	-2.7605
ZKSCAN8	6.85842	56.3056	2.59764	0.0120459	0.278933	-2.81828
FZD3	6.86204	57.9121	2.17202	0.0342229	0.374775	-3.58535
PENK	6.87209	13.4192	3.13686	0.00275277	0.181146	-1.70592
CTNND2	-6.9424	13.3888	-2.22127	0.0305066	0.365066	-3.50212
LINC00377	-6.97321	7.04074	-2.18596	0.0331321	0.37162	-3.56193
SNORD92	7.01909	14.952	3.27139	0.00185927	0.158534	-1.40705
VIP	-7.02149	7.79942	-2.45476	0.0173194	0.304691	-3.08756
METTL21EP	-7.0235	13.7238	-3.14608	0.00268044	0.180172	-1.68567
KRTAP23-1	7.03692	26.5271	2.8229	0.0066309	0.239156	-2.37124
RNFT2	7.05333	54.645	2.28005	0.0265408	0.353757	-3.40084
LINC02646	-7.05547	7.33995	-2.13508	0.0372654	0.382193	-3.64676
CHRDL1	7.0555	30.9866	2.07729	0.0425003	0.401645	-3.74112
TNFRSF11B	-7.07627	9.98907	-2.25142	0.0284111	0.361284	-3.45043
ENSG00000237643	-7.09187	12.7725	-2.56326	0.0131606	0.283261	-2.88412
ENSG00000226640	-7.10489	22.5528	-2.04582	0.0456113	0.411804	-3.7916
ENSG00000249945	7.1436	10.1506	4.30018	7.11411e-05	0.0606008	1.09552
USP51	7.14395	44.5277	2.36339	0.0217031	0.332833	-3.25364
SLC22A18AS	-7.15504	10.8027	-2.74211	0.00824177	0.256529	-2.53463
C11orf97	7.16142	9.57732	4.12136	0.000129164	0.0723814	0.637529
PLA2G4A	-7.16169	10.1628	-2.42423	0.0186865	0.314428	-3.1436
LINC01672	-7.16266	30.3666	-2.19307	0.0325881	0.369972	-3.54996
CLEC4M	7.16577	47.1463	2.38326	0.0206729	0.32588	-3.21794
PLXNA2	-7.18009	6.75642	-2.23314	0.0296654	0.362724	-3.48183
MMP15	7.18297	72.2723	2.19806	0.0322106	0.369972	-3.54152
ST6GALNAC3	7.1885	30.2463	2.84276	0.00628215	0.235135	-2.33056
HOXB3	7.19035	23.9005	2.98043	0.00429407	0.206572	-2.04326
IQCF2	7.197	32.5129	3.19479	0.00232734	0.171653	-1.57817
SCG3	-7.21968	11.6604	-3.15442	0.00261663	0.179665	-1.66734
LINC01803	-7.27063	9.61001	-2.72642	0.00859356	0.258068	-2.56596
ENSG00000254910	7.27917	44.2832	2.53726	0.014065	0.2868	-2.93348
CYP3A4	-7.28532	18.7735	-2.1366	0.0371356	0.381914	-3.64425
GRIN2C	-7.30067	25.7517	-2.3257	0.0237838	0.340704	-3.32073
MMP21	7.30352	43.3085	2.63238	0.0110074	0.271055	-2.75108
FAM167A-AS1	7.30406	29.7913	2.27402	0.0269253	0.355882	-3.41132
TMCC3	7.33173	60.825	2.2498	0.0285204	0.36184	-3.45322
ENTPD1-AS1	7.33755	56.3059	2.12125	0.0384643	0.386599	-3.66954
LOC100288123	7.43487	59.1635	2.35411	0.0221997	0.335367	-3.27024
OR51G1	-7.46076	7.80483	-2.77096	0.00762919	0.250329	-2.47667
LPL	-7.46917	20.1611	-2.00747	0.0496683	0.420941	-3.85226
BVES-AS1	7.47828	55.1393	2.12649	0.0380061	0.384348	-3.66093
MS4A5	-7.50218	8.34687	-2.218	0.0307413	0.365073	-3.50769
FITM2	7.52378	41.8403	2.23161	0.0297729	0.363021	-3.48446
RFTN1P1	7.53545	25.349	2.68647	0.0095527	0.262091	-2.64519
PHLDB2	-7.53889	9.77437	-2.37273	0.0212133	0.329034	-3.23689
ESR1	-7.58908	26.7711	-2.06559	0.0436353	0.404058	-3.75997
ENSG00000229960	-7.59169	35.4393	-2.33998	0.0229756	0.339073	-3.29542
SYNPR	-7.59554	6.89216	-2.74485	0.00818171	0.256164	-2.52914
ENTPD3	-7.60201	7.79614	-2.36294	0.0217268	0.332833	-3.25445
OTP	-7.60456	7.7875	-2.18615	0.0331179	0.37162	-3.56162
ATF4P4	7.67038	39.8344	3.124	0.00285656	0.182682	-1.73405
GPR55	-7.68839	31.3728	-2.06064	0.0441228	0.405161	-3.76791
DMRT3	-7.71367	9.85887	-2.16728	0.0346006	0.376161	-3.59327
TLR7	-7.7331	14.4615	-2.63545	0.0109198	0.270616	-2.74512
OR2J3	7.73699	13.4018	2.3488	0.0224884	0.336786	-3.27971
LOC440570	7.74411	43.0635	2.14469	0.0364514	0.380178	-3.63086
HIST3H2BB	7.75478	40.1312	3.31045	0.0016563	0.152835	-1.31885
SUSD2	7.78096	36.8484	3.51384	0.000896719	0.123289	-0.849661
AFG3L1P	7.79672	71.6817	2.13391	0.0373655	0.382197	-3.6487
THEG5	-7.80544	9.58448	-2.04753	0.0454371	0.411112	-3.78887
ADAMTS1	-7.85455	13.5839	-2.47395	0.016507	0.300427	-3.05206
SPDYE8P	7.85522	47.6099	2.07558	0.0426644	0.402006	-3.74388
MIOX	7.85538	67.3356	2.32626	0.0237514	0.340704	-3.31973
JAKMIP2-AS1	-7.85743	6.90497	-2.11701	0.0388378	0.387642	-3.67649
EMP2	-7.87413	27.0933	-2.22649	0.0301339	0.364507	-3.49321
XCR1	7.87912	67.9516	2.35353	0.0222309	0.335367	-3.27127
ZDHHC23	7.89201	41.7031	2.87981	0.00567647	0.22768	-2.25414
ENSG00000205041	7.90537	41.4954	2.84061	0.00631902	0.235135	-2.33497
SPDYC	7.90566	42.075	3.0202	0.00383975	0.200398	-1.95856
CNTN6	7.9275	46.6505	2.61101	0.0116362	0.276147	-2.7925
TMPPE	-7.94347	47.337	-2.49772	0.0155482	0.293788	-3.00779
PWAR5	-7.94891	21.2898	-2.31438	0.0244425	0.344298	-3.34071
ARL15	-7.95943	30.0238	-2.5462	0.0137478	0.28624	-2.91655
CCDC134	7.96556	49.3205	2.71231	0.00892178	0.258068	-2.59405
DDI2	7.96809	78.8991	2.1941	0.0325101	0.369972	-3.54822
LINC01907	7.99246	23.0935	2.078	0.0424325	0.401443	-3.73998
ENSG00000229672	8.01061	17.0821	2.58567	0.0124239	0.279325	-2.84128
VPREB3	8.01339	77.0391	2.08311	0.041946	0.400888	-3.73172
FCGR1B	-8.01735	13.8799	-3.20033	0.00229011	0.171458	-1.56589
ENSG00000234387	8.02997	10.5682	2.61392	0.0115486	0.276147	-2.78687
CCER2	8.05786	79.7124	2.04769	0.0454218	0.411112	-3.78863
CLIC6	8.07764	15.5231	4.20443	9.80374e-05	0.0708615	0.849299
PPCDC	8.10814	52.9	3.35196	0.00146365	0.149207	-1.22442
LHFPL4	8.11013	49.6387	2.4144	0.0191469	0.318457	-3.16153
ENSG00000240478	-8.11346	7.38062	-2.16144	0.0350709	0.377381	-3.60302
DENND1A	8.11947	78.6861	3.35805	0.00143724	0.149207	-1.21051
CSN2	-8.1218	7.78185	-3.52066	0.000878167	0.122873	-0.833651
SLC66A1L	-8.12776	7.75685	-3.05897	0.00344045	0.192145	-1.87529
ZNF578	8.14504	61.7846	2.38428	0.0206212	0.32588	-3.2161
TRIM42	-8.14636	13.775	-2.26994	0.0271881	0.356376	-3.4184
EME2	8.15415	50.8072	2.065	0.0436926	0.404123	-3.76091
DNASE1L2	8.16333	38.3832	2.39474	0.020098	0.323912	-3.19721
NEURL2	8.19496	81.9389	2.07286	0.0429269	0.402032	-3.74827
MESP1	8.21608	28.7619	2.10604	0.0398207	0.392131	-3.69444
FAM27E3	8.23201	34.255	2.21823	0.0307247	0.365073	-3.50729
GPR161	8.25419	44.8	2.15909	0.0352616	0.377449	-3.60693
CECR3	-8.25664	27.5832	-2.22048	0.0305629	0.365066	-3.50346
FOXRED2	8.25728	56.546	2.72013	0.00873852	0.258068	-2.5785
EPS8L1	-8.26531	37.0916	-2.68884	0.00949304	0.261892	-2.6405
KIAA1211	-8.26548	10.0147	-2.28463	0.0262518	0.352086	-3.39285
TSIX	8.26826	50.7662	3.05717	0.00345805	0.192145	-1.87916
PROC	-8.27153	11.8403	-2.04222	0.0459801	0.412577	-3.79734
DMC1	8.28361	26.6024	2.49199	0.0157746	0.294949	-3.01849
L3HYPDH	-8.28909	88.6097	-2.13069	0.0376426	0.383675	-3.65401
RTP1	-8.32159	16.5625	-2.13552	0.0372281	0.38207	-3.64604
AGT	-8.3484	8.03478	-2.14739	0.0362261	0.380178	-3.62639
CDK1	-8.35861	28.6408	-2.04283	0.0459177	0.412577	-3.79637
ADORA3	-8.36142	8.32745	-2.78352	0.00737573	0.247156	-2.45129
VSTM2B	-8.36295	7.23854	-2.30577	0.0249543	0.347082	-3.35585
LINC01436	8.38777	22.6368	5.39077	1.54822e-06	0.0112326	4.0167
ENSG00000259088	8.40252	34.1598	3.19619	0.00231792	0.171458	-1.57508
CATSPER1	-8.40405	12.0752	-2.09192	0.0411182	0.398065	-3.71744
ZSCAN16	8.42172	137.719	2.15617	0.0355002	0.377599	-3.6118
TAL2	8.42664	29.8454	2.80883	0.00688871	0.241038	-2.39993
RAPGEFL1	8.43358	28.7316	2.23201	0.0297445	0.363021	-3.48376
LINC00471	8.45556	32.0484	2.30609	0.0249349	0.347082	-3.35528
TRAPPC2	8.48673	59.7814	2.27031	0.0271646	0.356376	-3.41777
TSACC	8.488	67.514	2.18819	0.0329611	0.370949	-3.55819
SNORA78	8.50416	46.8284	4.02784	0.000175677	0.072857	0.401275
SNORA38	8.51683	31.1254	3.01927	0.00384984	0.200398	-1.96055
KRT32	8.52264	34.155	2.39559	0.0200562	0.323912	-3.19567
CHADL	-8.53789	55.1515	-2.40077	0.0198019	0.322518	-3.18629
INSL4	-8.63077	7.70246	-2.02383	0.0479006	0.416196	-3.82649
NHLRC2	-8.67141	72.5816	-2.50596	0.0152278	0.291402	-2.99238
NKAPL	8.67551	70.2225	2.47137	0.0166142	0.300864	-3.05685
LINC02723	-8.68754	8.21542	-3.03316	0.00370169	0.19722	-1.9308
SYNGAP1	8.69525	51.6946	2.7583	0.00789264	0.254354	-2.50215
LINC01750	8.70224	40.9294	2.95409	0.00462194	0.210588	-2.09892
NUP210L	-8.71473	9.09659	-2.13885	0.0369441	0.381318	-3.64053
P2RX3	8.72208	47.2805	2.6831	0.00963797	0.262739	-2.65184
CEACAM5	-8.73549	9.12358	-2.01231	0.0491398	0.418825	-3.84466
SPRN	8.73975	44.7922	2.14771	0.0361989	0.380178	-3.62585
LMX1B	8.76062	42.3847	3.70019	0.000502827	0.100208	-0.406201
ENSG00000231720	-8.76529	25.141	-2.0149	0.048859	0.418384	-3.84058
ENSG00000238192	8.77019	71.0227	2.43752	0.01808	0.31007	-3.11928
ENSG00000242536	-8.81176	18.3366	-2.04542	0.045652	0.411926	-3.79224
ENPEP	-8.81253	7.67621	-2.55885	0.0133101	0.283673	-2.89252
FAM181A	8.81542	97.6966	2.04169	0.0460339	0.412577	-3.79818
OR7D2	8.85249	9.23127	2.03457	0.0467704	0.414382	-3.80949
ZFP92	-8.85336	14.8722	-2.52313	0.0145796	0.289223	-2.96014
VPS53	8.86182	77.6537	2.32606	0.023763	0.340704	-3.32009
PDGFC	-8.89356	11.4786	-2.23424	0.0295886	0.362484	-3.47995
LINC00862	8.90367	57.3649	2.4973	0.0155647	0.293788	-3.00858
ENSG00000257526	-8.91837	25.9983	-2.10395	0.0400103	0.393232	-3.69785
ONECUT1	-8.92385	18.4034	-2.06278	0.0439111	0.405047	-3.76448
MOGAT1	8.94388	19.4786	2.12645	0.0380096	0.384348	-3.66099
LOC339539	-8.95692	13.3244	-2.0859	0.0416825	0.399821	-3.72721
LOC400499	-8.96188	63.3778	-2.14097	0.0367649	0.380365	-3.63703
ACP2	-8.97796	63.983	-2.19933	0.0321152	0.369972	-3.53937
LATS2	-9.01602	27.765	-2.06166	0.0440214	0.405161	-3.76627
KLF4	-9.03325	14.0423	-2.00483	0.0499577	0.421997	-3.85639
C1QTNF4	9.04482	21.1223	3.42293	0.00118248	0.141462	-1.06136
RASGEF1A	9.04597	53.3128	2.17682	0.0338437	0.373997	-3.5773
B3GNT10	9.05745	43.591	3.3032	0.00169235	0.152835	-1.33528
SHOX	-9.06369	34.4392	-2.22679	0.030113	0.364507	-3.4927
FBXW10	-9.07331	16.9855	-2.10028	0.0403458	0.394911	-3.70384
ARL10	9.09772	63.3926	3.37039	0.0013851	0.149198	-1.18228
LINC01184	9.09857	107.311	2.85924	0.0060057	0.231185	-2.29665
IGLV1-50	9.14488	78.475	2.51265	0.0149723	0.290182	-2.97984
CEP57L1	9.17004	87.6026	2.19171	0.0326915	0.369972	-3.55225
FITM1	9.19476	49.8989	2.39616	0.0200278	0.323912	-3.19463
FEM1A	9.24539	65.8955	2.72302	0.00867157	0.258068	-2.57274
TPTE2	9.26639	56.5487	2.62065	0.0113485	0.273424	-2.77384
ENSG00000227150	9.27325	48.905	2.68483	0.00959406	0.26239	-2.64842
UGT2B11	-9.28739	23.6569	-2.5501	0.0136115	0.285829	-2.90915
TP53I3	-9.2989	33.9099	-2.79827	0.00708815	0.2443	-2.42139
LIPM	9.31234	31.0784	2.51647	0.0148281	0.289223	-2.97267
ENSG00000237265	9.33466	35.4757	2.24446	0.028883	0.362484	-3.46241
ENSG00000232895	-9.35975	18.1342	-2.61144	0.011623	0.276147	-2.79166
CCNA1	9.41328	9.72277	2.2778	0.0266838	0.354196	-3.40475
GRIK1-AS1	9.43512	32.6753	2.54738	0.0137063	0.28624	-2.9143
BMPR1A	-9.46041	88.2368	-2.04598	0.0455955	0.411804	-3.79135
SMIM2-AS1	9.47093	73.7329	2.12777	0.037895	0.384348	-3.65882
TSBP1	-9.47449	15.192	-2.1014	0.0402435	0.394452	-3.70202
TBC1D21	-9.50242	10.2133	-3.04044	0.00362615	0.196433	-1.91517
ITPKB-IT1	9.52592	24.1225	2.21394	0.0310354	0.36603	-3.51459
ZNF747	9.52705	97.0166	2.38911	0.0203781	0.324711	-3.20738
SLC35A3	-9.55373	92.8951	-2.57833	0.0126607	0.281386	-2.85532
KRTAP10-3	9.55671	48.7626	2.06627	0.0435687	0.403781	-3.75888
ENTPD8	9.58156	22.1667	2.64846	0.0105553	0.269725	-2.71978
HIF1AN	9.58392	85.861	2.15752	0.0353899	0.377599	-3.60955
SMCR8	9.61025	67.898	3.63389	0.000618792	0.111352	-0.565376
E2F5	9.62021	50.8815	2.35937	0.021917	0.333469	-3.26084
RIN2	-9.6241	20.0715	-2.10905	0.0395493	0.39139	-3.68953
IRS1	9.6252	39.0754	2.21923	0.0306526	0.365066	-3.50559
ACAD8	9.62864	119.86	2.02485	0.0477926	0.415912	-3.82489
SOCS7	9.62952	50.7693	2.9957	0.00411398	0.204069	-2.01082
CPEB1	9.63232	27.9527	2.91146	0.00520248	0.219791	-2.18834
FAM166A	9.63242	53.6384	2.04142	0.0460615	0.412629	-3.79861
RPL23AP32	-9.6591	8.72898	-2.39603	0.0200343	0.323912	-3.19487
ENSG00000225044	-9.67881	13.6729	-2.21894	0.0306735	0.365066	-3.50608
KLKB1	9.68807	57.153	2.51202	0.0149961	0.290182	-2.98101
ENSG00000217825	9.72334	19.9504	2.71272	0.00891196	0.258068	-2.59322
PKD1P5	9.7268	56.2467	2.7527	0.00801172	0.256063	-2.51339
ESPN	-9.7355	29.8411	-2.1989	0.0321479	0.369972	-3.54011
SNORD88C	9.74076	53.9211	3.31937	0.001613	0.152184	-1.29862
APBB2	9.76029	40.3614	2.84703	0.00620948	0.234796	-2.32179
FCER1A	-9.76283	10.8175	-2.24111	0.0291127	0.362484	-3.46816
BAG4	-9.76845	83.4101	-3.00769	0.0039776	0.203087	-1.98528
IGKV2D-29	9.7725	58.988	2.82938	0.00651513	0.238869	-2.35798
VCY1B	9.78614	31.9046	2.84132	0.00630691	0.235135	-2.33352
ENSG00000242012	-9.79589	8.70432	-2.22186	0.0304643	0.365066	-3.50112
PARD3B	9.81435	18.4347	3.27185	0.00185675	0.158534	-1.40602
ENSG00000236209	9.89385	23.9026	2.49205	0.0157721	0.294949	-3.01838
SNORD115-5	-9.90265	9.75613	-2.29198	0.0257941	0.350948	-3.38002
ENSG00000229424	-9.91279	12.1972	-2.53552	0.0141274	0.286807	-2.93676
CCDC15	-9.9185	48.4189	-2.06925	0.0432769	0.403309	-3.75407
MEIG1	9.92897	29.6167	2.95385	0.00462513	0.210588	-2.09945
SYT12	-9.96853	24.5864	-2.71389	0.00888437	0.258068	-2.5909
SPEF2	-9.97188	58.2069	-2.01234	0.0491357	0.418825	-3.8446
PRR5-ARHGAP8	-9.99274	31.8755	-2.26103	0.0277704	0.359354	-3.43383
FZD1	-10.0322	17.3091	-2.56053	0.0132529	0.283673	-2.88931
STRN3	10.0435	64.8879	2.04168	0.0460356	0.412577	-3.7982
LINC01237	10.0518	45.5497	2.71373	0.00888824	0.258068	-2.59122
ENSG00000232197	-10.0603	25.6659	-2.09509	0.0408234	0.397091	-3.71228
GATM	-10.0604	15.6065	-2.28778	0.0260547	0.352086	-3.38736
ENSG00000258927	10.0727	29.9683	4.37261	5.57082e-05	0.056173	1.2832
PTPRN	10.0771	28.2903	2.15954	0.0352248	0.377449	-3.60618
LINC01705	-10.0928	9.58431	-2.2483	0.0286218	0.362088	-3.4558
LOC440300	10.1002	60.8339	2.12581	0.0380652	0.38439	-3.66204
AADAT	-10.1087	8.84675	-2.13201	0.0375283	0.383128	-3.65183
GUSBP8	10.1129	55.26	2.38792	0.0204379	0.324976	-3.20953
SHH	10.1293	18.9909	3.74783	0.000432678	0.094712	-0.290904
NPY4R	10.16	75.6063	2.9764	0.00434278	0.206899	-2.05179
LINC02831	-10.1846	18.8452	-2.89429	0.00545489	0.223659	-2.2241
GZF1	10.2047	84.8504	2.43727	0.0180909	0.31007	-3.11972
SLC12A8	-10.2636	22.4476	-2.4085	0.0194278	0.32006	-3.17225
ARL5B	-10.3174	67.0613	-2.03243	0.0469945	0.414572	-3.8129
PLXDC2	-10.3204	21.2897	-2.14138	0.0367302	0.380365	-3.63635
ZNF419	-10.3331	89.7235	-2.32604	0.023764	0.340704	-3.32012
LINC01233	10.3542	83.928	2.06179	0.0440088	0.405161	-3.76606
CROCC	10.3758	70.5002	2.885	0.00559609	0.226875	-2.24339
AMH	10.3822	32.1923	4.67256	1.99022e-05	0.0359633	2.07206
AQP5	10.4094	70.8824	2.42475	0.0186624	0.314416	-3.14265
RRM2B	-10.4152	85.5192	-2.90643	0.00527534	0.221386	-2.19884
RIBC2	-10.4813	15.9112	-2.89604	0.00542871	0.223319	-2.22047
CGN	10.4946	56.5039	2.4412	0.0179151	0.308947	-3.11252
FAM234B	10.5205	58.3942	2.56419	0.013129	0.283261	-2.88233
ENSG00000249572	-10.5385	11.0106	-2.52184	0.0146274	0.289223	-2.96256
ENSG00000223931	10.5406	36.8776	2.73326	0.00843849	0.258068	-2.55231
LINC00691	-10.5733	12.7901	-2.53859	0.0140173	0.286365	-2.93096
LINC00597	-10.6047	50.5243	-2.24115	0.0291104	0.362484	-3.46811
LINC00347	-10.6068	12.9967	-2.8912	0.00550155	0.224609	-2.23053
HYDIN2	10.6495	27.5628	2.20555	0.0316516	0.368615	-3.52884
GLIS1	-10.7154	31.0643	-2.69554	0.00932669	0.260806	-2.62728
CAMSAP1	10.7468	84.1313	2.88044	0.00566667	0.22768	-2.25284
NEIL2	10.792	64.4852	2.32042	0.0240889	0.342698	-3.33005
CACNA1G-AS1	-10.8057	10.2877	-2.4253	0.018637	0.314416	-3.14164
SLC23A1	10.8184	11.8155	4.88725	9.38694e-06	0.0253329	2.64649
PLBD2	10.824	61.1924	2.41367	0.0191811	0.31861	-3.16284
MBLAC1	10.8257	118.732	2.38106	0.0207848	0.32588	-3.2219
LINC00327	10.894	61.4029	2.13408	0.0373512	0.382197	-3.64842
ENSG00000240790	10.9031	37.7275	3.29856	0.00171575	0.152835	-1.34576
SNORD117	10.919	27.2703	2.41414	0.0191593	0.318457	-3.162
ZNF749	10.9266	51.9855	2.70596	0.00907304	0.258068	-2.60664
CARMIL3	10.9514	54.0221	2.40976	0.0193676	0.32006	-3.16997
2023-03-05	-10.9549	93.1539	-2.17239	0.0341929	0.374775	-3.58471
ENSG00000223991	-11.0466	15.3408	-3.12897	0.00281607	0.182682	-1.7232
SNORD79	11.0847	72.7971	2.23801	0.0293266	0.362484	-3.47348
FAM161B	11.0913	70.4558	2.71273	0.00891187	0.258068	-2.59321
MANSC4	-11.1065	25.2027	-2.4401	0.0179643	0.308947	-3.11454
ANGPTL6	11.1431	73.4014	2.08131	0.0421163	0.401075	-3.73462
ARHGAP21	-11.1553	28.143	-2.47746	0.0163619	0.299565	-3.04554
LINC02625	-11.1821	20.6756	-2.26674	0.0273961	0.356883	-3.42395
FBXL22	11.2132	103.019	2.4698	0.0166797	0.301244	-3.05976
NGF	11.2146	22.3989	4.2468	8.51e-05	0.0633194	0.957971
UGGT2	11.2273	51.0674	3.08344	0.00320869	0.187381	-1.82236
CMTM4	11.2418	84.8014	2.04217	0.0459854	0.412577	-3.79743
ZNF287	11.2428	92.8739	2.55405	0.0134745	0.285015	-2.90163
ALDH4A1	11.2441	144.396	2.03431	0.0467977	0.414382	-3.80991
YTHDF1	11.275	96.2657	2.42211	0.0187848	0.314714	-3.14747
PDE11A	-11.295	10.3498	-3.71833	0.000474915	0.0992925	-0.362381
MED31	-11.3229	67.7231	-2.79917	0.0070709	0.244038	-2.41956
GNG13	11.3338	62.4867	3.1207	0.00288382	0.182682	-1.74127
LIG3	11.3347	80.355	2.42181	0.0187988	0.31474	-3.14801
OR10J5	11.3646	36.3222	2.96364	0.00450053	0.210588	-2.07879
LOC100507291	-11.4017	109.388	-2.79763	0.00710053	0.244359	-2.42271
MILR1	-11.4343	18.316	-2.19319	0.0325791	0.369972	-3.54976
OR4P4	11.4801	12.5241	3.61887	0.000648424	0.111591	-0.601241
SNORD41	11.4868	50.0222	2.85871	0.00601438	0.231185	-2.29774
BEST3	-11.4882	10.268	-2.93663	0.00485201	0.214217	-2.13565
CCNG2	-11.5014	71.1558	-2.44257	0.0178539	0.308517	-3.10999
MCPH1	-11.527	190.349	-2.02793	0.0474665	0.41493	-3.82001
CDCP2	11.5643	82.2321	2.17612	0.033899	0.373997	-3.57848
ANKRD35	11.5709	61.4121	2.42464	0.0186676	0.314416	-3.14285
CNTD1	11.5743	58.1333	2.31095	0.0246456	0.345924	-3.34676
SUGCT	11.5912	62.4004	2.63991	0.0107935	0.270556	-2.73643
FOXI3	11.5965	49.989	2.94703	0.0047138	0.211436	-2.11381
LINC01283	11.616	87.3423	2.56954	0.0129502	0.283091	-2.87214
KRT9	11.6423	52.7942	2.84116	0.00630955	0.235135	-2.33384
LOC100130345	11.662	76.3293	3.20887	0.00223378	0.171413	-1.54692
CTAGE10P	-11.6945	49.7787	-2.6236	0.0112618	0.27227	-2.76812
HMGN5	-11.6984	69.2775	-2.57609	0.012734	0.281599	-2.85962
PLAC8L1	11.7178	69.7412	2.62484	0.0112256	0.27227	-2.76572
TFEC	-11.7304	31.0259	-2.54878	0.0136575	0.28624	-2.91165
RAB42	-11.7581	18.1368	-2.43626	0.0181366	0.310644	-3.12158
MAST1	11.7818	63.8399	2.29024	0.0259016	0.351157	-3.38306
SMIM10L2A	11.8206	57.5638	3.12091	0.00288206	0.182682	-1.7408
SNORA5B	11.8517	49.852	2.44061	0.0179414	0.308947	-3.1136
FAM86C2P	11.9472	100.204	2.65551	0.0103622	0.26883	-2.70599
ACO1	11.9585	112.633	2.07453	0.0427662	0.402006	-3.74558
ENSG00000227282	12.0069	46.041	2.14286	0.0366051	0.380365	-3.63389
SLC30A4	-12.0337	101.238	-2.15917	0.0352552	0.377449	-3.6068
OR13H1	-12.056	16.1938	-2.0552	0.0446645	0.406565	-3.77663
TRAV1-2	12.0966	92.4989	2.00955	0.04944	0.420132	-3.84899
RAD51D	12.1163	106.076	3.16914	0.00250747	0.178056	-1.63492
ZNF222	-12.1763	79.5186	-2.87628	0.00573182	0.22768	-2.26146
SCGB1A1	12.2054	89.4451	2.4086	0.019423	0.32006	-3.17207
LINC02116	-12.2544	26.3758	-2.33393	0.0233148	0.339559	-3.30615
TAS2R9	-12.282	21.3963	-2.74805	0.00811206	0.256164	-2.52273
LINC02517	12.2991	89.8104	2.67768	0.00977632	0.263669	-2.6625
BTK	-12.3473	33.1498	-2.58963	0.0122975	0.279325	-2.83366
FBXW9	12.3648	109.966	2.26239	0.0276808	0.358928	-3.43148
ENSG00000234640	-12.3753	11.2316	-2.33113	0.0234737	0.340307	-3.31112
PRR15L	-12.4099	13.3583	-2.88179	0.00564567	0.227427	-2.25004
ZNF699	-12.4193	86.0798	-2.10995	0.0394682	0.390789	-3.68806
GTF2IRD2B	12.4627	119.534	2.12398	0.0382249	0.385029	-3.66505
CRYZL1	-12.468	142.524	-2.24181	0.0290646	0.362484	-3.46696
NOS2	-12.4726	16.065	-3.06506	0.00338132	0.191366	-1.86214
KCND3	12.5148	70.0086	3.84362	0.000318956	0.0837101	-0.0568035
C12orf56	-12.5605	17.3548	-2.15608	0.0355078	0.377599	-3.61195
SNORA71C	12.5607	73.9949	3.30388	0.00168893	0.152835	-1.33374
ZNF80	12.5741	35.8365	2.82066	0.0066713	0.239391	-2.37581
C19orf18	-12.5756	45.3505	-2.95219	0.00464653	0.210588	-2.10294
CA5BP1	12.5925	113.964	2.15348	0.035721	0.378651	-3.61627
PKIB	-12.6422	9.95859	-3.23891	0.00204577	0.165348	-1.47993
DTX1	12.6449	38.321	3.03192	0.00371471	0.19722	-1.93346
TRAV9-2	12.6554	85.7681	2.53558	0.0141253	0.286807	-2.93665
KRTAP19-8	12.6931	45.9196	3.29895	0.00171381	0.152835	-1.3449
OR2T3	-12.7027	13.8888	-2.33617	0.0231887	0.33926	-3.30218
AP4S1	-12.7406	137.098	-2.51814	0.0147652	0.289223	-2.96951
ENSG00000173727	12.7822	108.059	2.03311	0.0469226	0.414572	-3.81181
DFFB	-12.8002	178.013	-2.16352	0.0349026	0.376561	-3.59955
SHISA7	12.812	55.5766	2.43114	0.0183689	0.312716	-3.13096
LOC729732	-12.8676	73.3198	-2.0207	0.0482348	0.417606	-3.83144
FAM53C	12.8842	160.958	2.12068	0.0385139	0.386637	-3.67047
SNORA59B	-12.8883	53.6351	-2.05507	0.0446774	0.406565	-3.77683
MAPT-AS1	-12.9714	20.8137	-3.33335	0.00154725	0.151734	-1.26685
UCKL1-AS1	12.9731	69.1197	4.07422	0.000150883	0.072857	0.518146
C22orf15	13.0323	87.7684	2.84303	0.00627761	0.235135	-2.33001
ENSG00000254067	-13.0375	15.723	-2.33488	0.0232613	0.339559	-3.30447
CPVL	-13.0649	14.4753	-2.71297	0.00890602	0.258068	-2.59272
STAM2	-13.073	105.103	-2.73185	0.0084703	0.258068	-2.55513
CD19	-13.0754	46.2592	-2.83451	0.00642483	0.237625	-2.34747
RC3H1-IT1	13.0767	64.3526	2.70402	0.0091198	0.258068	-2.61048
ITFG2-AS1	13.1245	82.8272	2.54038	0.0139534	0.286365	-2.92757
AK4	-13.2029	75.3624	-2.15958	0.0352222	0.377449	-3.60613
LOC100128494	-13.2175	52.6516	-2.28175	0.0264329	0.353062	-3.39787
HRH1	13.2238	71.3925	2.41104	0.0193066	0.319932	-3.16764
LOC400748	-13.276	21.0334	-2.39444	0.0201131	0.323912	-3.19776
C19orf33	13.2776	83.9244	2.1914	0.0327152	0.369972	-3.55277
XAB2	13.2791	94.8241	2.07711	0.0425174	0.401645	-3.74141
BMT2	-13.3089	115.275	-2.51999	0.0146963	0.289223	-2.96605
LBX1-AS1	-13.3364	9.59696	-2.22688	0.0301062	0.364507	-3.49254
PGAM2	13.3837	56.7563	3.01996	0.00384237	0.200398	-1.95908
ZNF117	-13.3882	63.3398	-2.33839	0.0230645	0.339073	-3.29824
GORAB	-13.3943	105.628	-2.33031	0.0235199	0.340393	-3.31256
FAXDC2	13.452	66.4937	2.87007	0.00583027	0.229028	-2.2743
TIGD6	13.472	71.1572	2.30501	0.0249998	0.347307	-3.35718
LIMS4	13.5166	82.1774	2.28081	0.0264923	0.353483	-3.3995
AKR1C1	-13.615	57.4334	-2.21744	0.0307816	0.365079	-3.50864
TRHDE-AS1	-13.625	11.2988	-3.53132	0.000849902	0.122138	-0.808593
KIF11	13.6984	62.7931	2.19648	0.0323298	0.369972	-3.5442
OR8B8	13.7273	56.3407	2.0654	0.043653	0.404074	-3.76026
RBM47	-13.8186	32.4678	-2.05951	0.0442345	0.405708	-3.76972
SMAD2	-13.8466	107.625	-2.74217	0.00824033	0.256529	-2.5345
CELF2-AS2	-13.9333	15.6512	-2.26494	0.0275139	0.357676	-3.42708
NPL	-13.9678	60.5279	-2.04113	0.0460915	0.412738	-3.79907
SMIM10L2B	13.9771	138.882	2.449	0.0175701	0.306967	-3.09817
LINC01104	14.034	141.224	2.29107	0.0258503	0.350948	-3.38161
PSMA8	-14.0444	67.8116	-2.63936	0.0108091	0.270556	-2.73752
ENTPD1	-14.0648	41.1387	-2.68549	0.00957737	0.262217	-2.64712
LTB4R2	14.1255	112.531	2.27087	0.0271282	0.356376	-3.41679
CA8	-14.1334	14.155	-3.02562	0.00378147	0.198472	-1.94697
SNORD1C	14.1802	69.6968	2.95861	0.00456409	0.210588	-2.0894
ACTL6B	14.235	50.9819	3.64046	0.000606251	0.111352	-0.549675
NECTIN2	-14.2431	54.6411	-2.58804	0.0123481	0.279325	-2.83673
LINC00502	14.2744	106.673	2.1668	0.034639	0.376255	-3.59407
CLDN3	14.2775	24.7385	3.40489	0.00124866	0.141653	-1.10301
DBH	-14.3065	19.6729	-2.25251	0.0283381	0.361284	-3.44856
STX7	-14.3597	137.551	-2.88828	0.00554583	0.22556	-2.23658
PTH2	14.3863	104.421	2.65692	0.010324	0.268578	-2.70323
CFAP44	14.4387	84.4344	2.1382	0.0369992	0.381564	-3.6416
RNF2	-14.4898	212.44	-2.40292	0.0196971	0.321645	-3.18238
PON3	-14.5079	22.0454	-2.50707	0.0151852	0.291028	-2.9903
IGKV3-11	14.5768	85.8331	2.06277	0.0439119	0.405047	-3.76449
DPY19L4	-14.6036	129.539	-2.22016	0.0305863	0.365066	-3.50402
TRAV26-2	-14.6078	102.632	-2.22691	0.030104	0.364507	-3.49248
TRBV5-3	14.7696	90.3697	2.08825	0.0414607	0.39957	-3.72338
ZNF185	-14.8027	59.6179	-2.08745	0.041536	0.399687	-3.72469
SNORD61	14.8113	35.3763	3.21985	0.0021632	0.169426	-1.52247
LINC02513	-14.827	22.2042	-2.25962	0.0278636	0.359682	-3.43627
NCAPH	14.8933	61.0975	2.03997	0.0462111	0.412945	-3.80092
CEP162	14.8974	68.7279	2.74082	0.00827007	0.257022	-2.5372
SUN3	-14.904	78.3936	-2.21516	0.0309474	0.365844	-3.51253
NOTCH4	-14.9263	25.7471	-3.03154	0.00371863	0.19722	-1.93426
ZNF91	-14.9323	168.551	-2.67815	0.00976441	0.263669	-2.66158
TMEM151A	14.9513	52.9705	2.36156	0.0218003	0.332833	-3.25692
LRRC37BP1	15.0172	107.565	2.13489	0.0372818	0.382193	-3.64708
SNORD94	15.1122	91.8155	3.10703	0.00299925	0.182831	-1.77109
TTC33	15.2121	51.223	2.30075	0.0252572	0.348395	-3.36466
PTGR2	15.2171	100.39	2.17043	0.0343487	0.375034	-3.588
AFDN	-15.2221	69.9604	-2.07883	0.0423532	0.401395	-3.73864
ENSG00000231078	15.2259	93.4215	2.08501	0.041766	0.400226	-3.72864
ATP6V0D2	-15.2474	13.5571	-2.69499	0.00934028	0.260806	-2.62837
ENSG00000235263	-15.2526	11.3708	-2.8723	0.00579475	0.229028	-2.2697
LPP	-15.2679	47.4746	-2.93843	0.00482783	0.21357	-2.13188
ENSG00000271698	15.3326	49.8508	3.42011	0.00119262	0.141462	-1.0679
DPRXP4	-15.3345	100.313	-2.17059	0.0343358	0.375034	-3.58773
SEBOX	-15.3772	19.4509	-2.32901	0.0235943	0.340561	-3.31487
MKS1	15.4868	63.7955	2.76356	0.00778223	0.252404	-2.49158
AHI1	-15.4869	83.4621	-2.12026	0.0385507	0.386741	-3.67116
TRAV26-1	-15.5388	88.2277	-2.37869	0.0209061	0.326279	-3.22618
LINC00467	-15.556	113.244	-2.36722	0.0215013	0.331872	-3.24679
LINC01515	-15.5645	14.2989	-2.4475	0.0176358	0.307446	-3.10093
TRMT11	-15.5854	161.421	-2.51183	0.0150034	0.290182	-2.98137
RGS11	15.62	37.5758	2.56335	0.0131576	0.283261	-2.88395
PARS2	15.6338	170.993	2.54512	0.0137857	0.28624	-2.91859
RXFP2	-15.637	12.0446	-2.88424	0.00560779	0.226899	-2.24496
TUBG2	-15.6433	220.393	-2.03552	0.046672	0.414284	-3.80799
SNORD59A	15.6939	68.5607	2.01016	0.0493734	0.419707	-3.84803
GPR88	15.7003	96.2669	2.17648	0.0338703	0.373997	-3.57786
PLXNB2	-15.7036	66.5665	-2.38158	0.0207585	0.32588	-3.22097
ENSG00000237588	15.713	68.7437	2.50244	0.0153641	0.292087	-2.99897
TMEM38B	-15.738	165.271	-2.14281	0.0366096	0.380365	-3.63398
SNORA71B	15.7715	48.0476	3.19705	0.00231208	0.171458	-1.57316
ZCCHC7	-15.7774	215.967	-2.00654	0.0497702	0.421269	-3.85372
SLCO4A1-AS1	15.7944	126.368	2.14462	0.0364579	0.380178	-3.63099
RAPGEF3	-15.8176	72.6059	-2.21172	0.0311979	0.366578	-3.51838
PGC	-15.856	36.2149	-3.3101	0.00165805	0.152835	-1.31965
MINDY3	-15.8899	218.731	-2.68325	0.00963406	0.262739	-2.65153
OR8B4	-15.9747	13.1408	-2.17349	0.0341057	0.374599	-3.58287
LINC00106	15.9906	76.9533	3.75474	0.000423317	0.0939392	-0.274116
DNAJC24	-15.9942	274.058	-2.25141	0.0284121	0.361284	-3.45045
IFT22	15.995	158.037	3.27907	0.00181762	0.158015	-1.38977
TRAV1-1	16.0668	79.6659	2.10683	0.0397494	0.391886	-3.69315
TYW3	16.0748	148.336	3.87421	0.000289145	0.0837101	0.0185483
ACOT8	16.0935	228.787	2.46098	0.0170523	0.303571	-3.07608
SPDYE2	16.1532	80.7697	2.47509	0.0164596	0.299794	-3.04994
FGF14-AS2	-16.1858	89.0236	-2.36216	0.0217685	0.332833	-3.25585
ZNF514	16.2348	94.854	2.29316	0.0257211	0.350839	-3.37795
PTPMT1	16.2502	181.897	2.49418	0.0156878	0.294851	-3.01441
ROGDI	-16.3408	75.155	-2.91568	0.00514211	0.21841	-2.17952
DIAPH2	-16.3512	174.367	-2.2849	0.0262347	0.352086	-3.39238
GNG7	16.3596	176.397	2.47537	0.0164482	0.299794	-3.04943
KRR1	-16.4087	146.101	-2.02614	0.0476557	0.415728	-3.82285
SYCE2	16.4291	67.3005	2.9672	0.00445598	0.209427	-2.07126
MUCL3	-16.4962	40.2316	-2.27909	0.0266017	0.354009	-3.40251
SNORD65	16.5231	55.3316	2.65	0.0105127	0.269725	-2.71676
RAB3A	16.5597	88.6863	2.33579	0.0232102	0.33926	-3.30286
ZFP69B	16.5739	129.7	3.05427	0.00348664	0.192809	-1.88541
CDX4	-16.6659	33.929	-2.07369	0.0428468	0.402006	-3.74693
MPV17L	-16.6982	23.3535	-2.08	0.0422409	0.401395	-3.73674
LINC00479	-16.7818	13.9421	-2.1549	0.0356043	0.378294	-3.61391
ZNF678	16.7829	175.393	2.63481	0.0109381	0.270616	-2.74637
GABARAPL1	-16.785	190.054	-2.00599	0.049831	0.421511	-3.85458
TARS2	16.8116	318.279	2.21758	0.0307716	0.365079	-3.5084
SLC33A1	-16.8285	171.198	-2.74296	0.008223	0.256529	-2.53292
NSMF	-16.8325	103.957	-2.34837	0.0225119	0.336786	-3.28048
HOXD1	-16.8534	12.1533	-2.14341	0.0365593	0.380365	-3.63299
INCA1	-16.8688	26.0318	-2.63483	0.0109374	0.270616	-2.74632
ABCD2	-16.8952	87.411	-2.74606	0.00815525	0.256164	-2.52671
PPP6R2	16.9429	125.463	2.7717	0.00761411	0.250329	-2.47518
BIK	16.9516	99.1982	2.36531	0.0216015	0.332608	-3.2502
LYRM7	-17.0296	150.889	-2.07921	0.042317	0.401395	-3.73803
NDUFA6-DT	17.0944	139.718	2.09026	0.0412731	0.398521	-3.72013
ENSG00000231252	-17.1174	12.5699	-2.52248	0.0146036	0.289223	-2.96135
LINC00387	-17.1396	14.688	-2.23537	0.02951	0.362484	-3.47801
PDK4	-17.1584	31.7404	-2.67304	0.00989636	0.264929	-2.67162
PCDH19	-17.1623	52.9872	-2.83642	0.00639167	0.237092	-2.34357
RTKN2	-17.1869	45.24	-3.11052	0.00296936	0.182831	-1.76348
SLC35F5	-17.3252	172.513	-2.70928	0.00899377	0.258068	-2.60006
LSMEM1	-17.3951	163.997	-2.2097	0.031346	0.366971	-3.52181
CELSR3	17.4102	109.587	2.04238	0.0459632	0.412577	-3.79708
POMGNT2	17.4433	123.957	3.19984	0.00229338	0.171458	-1.56698
MTR	-17.4454	196.733	-2.02974	0.0472765	0.41489	-3.81716
RBM33	-17.5377	211.98	-2.38851	0.0204083	0.324711	-3.20847
SELENOP	-17.5545	35.2512	-2.6137	0.0115553	0.276147	-2.7873
CEACAM4	-17.6964	39.5872	-3.48623	0.000975688	0.127232	-0.914282
ENSG00000226208	-17.838	21.9921	-3.05013	0.00352786	0.193628	-1.89433
OPLAH	17.8656	95.5002	2.75591	0.0079432	0.255035	-2.50694
TRAV14DV4	-17.9037	116.686	-2.13029	0.0376768	0.383715	-3.65467
RNF170	-17.9567	168.315	-2.9706	0.00441379	0.208936	-2.06407
KIF16B	-17.9646	147.757	-2.5429	0.013864	0.28624	-2.92279
RPARP-AS1	17.9717	95.3121	2.73081	0.0084939	0.258068	-2.55722
VAC14	17.9818	222.86	2.02235	0.0480589	0.416796	-3.82884
LINC00526	-18.0276	139.264	-2.33913	0.023023	0.339073	-3.29693
TERF1	-18.0387	370.458	-2.01651	0.0486844	0.418335	-3.83804
CORO6	18.0647	144.291	2.80455	0.00696895	0.241599	-2.40864
CBARP	18.1121	89.1013	2.68346	0.00962874	0.262739	-2.65112
ZNF135	-18.1543	49.8846	-2.80924	0.00688096	0.241038	-2.39909
BCORL1	18.2078	224.843	2.19677	0.0323081	0.369972	-3.54371
CCDC183-AS1	18.2897	130.99	3.18322	0.00240702	0.174478	-1.6038
LOC100499194	-18.3195	58.3838	-2.70535	0.00908772	0.258068	-2.60785
SYCE1	18.3614	38.965	2.10203	0.0401861	0.394284	-3.701
MGAT5B	18.463	81.6703	2.07373	0.0428428	0.402006	-3.74686
NKX2-3	18.5292	110.017	2.48883	0.0159009	0.296361	-3.0244
ALCAM	-18.5614	147.316	-2.16414	0.0348523	0.376561	-3.59851
BOLA3-AS1	18.5639	175.203	2.32381	0.0238929	0.341775	-3.32408
PABPC4-AS1	18.5853	124.037	2.4505	0.0175044	0.306455	-3.0954
PIGQ	18.6046	223.351	2.64658	0.0106071	0.270017	-2.72343
LPCAT1	18.6489	132.667	2.36502	0.0216168	0.332641	-3.25072
MRS2	-18.6643	303.132	-2.77878	0.00747046	0.247848	-2.46087
ENSG00000228201	18.721	142.289	2.16543	0.034749	0.37656	-3.59636
ENSG00000239774	-18.7357	17.1454	-2.46426	0.0169128	0.302731	-3.07001
SCGB2B2	-18.7488	60.7856	-2.67297	0.00989828	0.264929	-2.67177
TMEM242	-18.7588	133.592	-3.41417	0.00121421	0.141462	-1.08162
C2orf69	-18.7757	330.272	-2.55001	0.0136147	0.285829	-2.90932
CTSE	-18.812	32.4952	-2.75998	0.00785721	0.253859	-2.49878
LEAP2	-18.9034	190.906	-2.40764	0.0194694	0.320245	-3.17383
NAA30	18.9626	239.933	2.56929	0.0129583	0.283091	-2.8726
LINC02159	-18.9824	25.7111	-3.29382	0.00174002	0.154453	-1.35648
CLDN7	18.9879	124.984	2.90973	0.00522737	0.220403	-2.19194
TGFB1I1	19.0521	158.081	2.54729	0.0137095	0.28624	-2.91447
PCDHGA7	19.0587	97.6108	3.08684	0.00317775	0.187381	-1.815
ENSG00000228106	-19.0664	150.206	-4.10223	0.000137585	0.072857	0.589013
C11orf49	19.0681	205.298	2.29941	0.0253386	0.349018	-3.36701
ZNF818P	-19.0755	101.587	-2.12848	0.0378331	0.384229	-3.65765
AP1S1	-19.1682	114.864	-2.00522	0.0499154	0.421904	-3.85579
IRF2BPL	19.207	115.153	2.50387	0.0153086	0.292064	-2.99629
OSBPL8	-19.2703	170.862	-2.03621	0.0466004	0.414167	-3.8069
MOB1B	-19.2784	234.057	-2.01587	0.0487533	0.418335	-3.83905
CCDC152	-19.4269	121.168	-2.59099	0.0122544	0.279325	-2.83106
ENSG00000229395	19.437	114.031	2.49478	0.0156642	0.294847	-3.0133
C19orf73	19.4545	114.633	3.49932	0.000937464	0.126709	-0.883686
IMPA2	19.4682	192.404	2.06919	0.0432834	0.403309	-3.75418
IL21R-AS1	19.5289	101.811	2.33575	0.0232121	0.33926	-3.30292
NAV2-AS4	-19.5322	26.0224	-3.34107	0.00151203	0.150925	-1.24926
MIRLET7BHG	19.6111	122.179	3.60466	0.000677671	0.114006	-0.635063
SNORD84	19.6798	116.23	3.18334	0.00240621	0.174478	-1.60355
G2E3	-19.8049	180.948	-3.41123	0.00122503	0.14151	-1.0884
TOP2A	-19.8517	23.1699	-3.76114	0.00041481	0.0939392	-0.258534
ZHX3	19.9738	109.592	3.51659	0.000889203	0.122924	-0.843215
LCOR	-19.9887	248.193	-2.05923	0.0442626	0.405708	-3.77017
MAGEE1	-19.9965	136.194	-2.48992	0.0158573	0.296058	-3.02236
CEP164	20.0261	131.55	3.86468	0.00029813	0.0837101	-0.00495186
CEL	20.074	174.575	2.12377	0.0382428	0.385029	-3.66539
OPA1	-20.1997	374.928	-2.28433	0.0262704	0.352086	-3.39337
PRSS46P	-20.2009	44.2757	-2.17418	0.0340515	0.374599	-3.58172
MNDA	-20.3263	29.8006	-2.19855	0.0321737	0.369972	-3.54069
WWC1	-20.3282	46.7771	-2.46543	0.0168634	0.302561	-3.06785
LOC100507472	-20.3427	19.364	-2.12681	0.0379779	0.384348	-3.66039
CCNT2	-20.362	194.378	-2.34962	0.0224439	0.336765	-3.27826
SIMC1	20.3826	257.07	2.63247	0.011005	0.271055	-2.75091
PYM1	20.4323	230.252	2.51702	0.0148075	0.289223	-2.97163
GAST	20.4671	62.2081	3.04642	0.00356525	0.194974	-1.90232
MYO16	-20.494	31.8537	-2.14487	0.0364367	0.380178	-3.63057
APIP	-20.6575	141.586	-3.00478	0.00401028	0.203087	-1.99148
GBA2	-20.6794	165.099	-2.47724	0.0163713	0.299565	-3.04596
CDYL	-20.7462	294.199	-2.07832	0.0424019	0.401401	-3.73946
WBP1L	-20.7683	325.727	-2.52651	0.0144548	0.289223	-2.95376
CAMKK1	20.8331	102.082	2.57683	0.0127098	0.281553	-2.85821
R3HCC1L	20.8671	203.846	3.10957	0.00297747	0.182831	-1.76555
ZNF654	-20.8855	327.622	-2.10307	0.0400907	0.393717	-3.69929
SCARNA6	20.9552	189.58	2.23613	0.0294574	0.362484	-3.47672
B3GNTL1	20.9792	206.11	2.39414	0.0201277	0.323912	-3.19829
COPZ2	-20.9847	93.4166	-2.74529	0.008172	0.256164	-2.52825
C2orf49	-20.9854	182.002	-3.1086	0.00298581	0.182831	-1.76768
AKR1C2	-21.0048	47.524	-2.51412	0.0149168	0.290182	-2.97708
GPX7	21.0146	175.543	2.603	0.0118799	0.278276	-2.80794
PHKG2	-21.0217	153.854	-2.34151	0.0228905	0.339043	-3.2927
ANKIB1	-21.0962	216.336	-2.35725	0.0220307	0.333732	-3.26463
DMWD	21.105	131.068	3.8232	0.000340482	0.0852824	-0.10695
SEPT5-GP1BB	21.1124	144.363	2.25806	0.0279671	0.360243	-3.43897
PRR15	21.14	116.327	2.0669	0.0435062	0.403781	-3.75785
PIK3R5	-21.1578	192.201	-2.55453	0.0134582	0.284908	-2.90073
B3GLCT	21.2568	127.504	2.14786	0.0361869	0.380178	-3.62561
PLA2G4E	-21.2773	21.4782	-2.21664	0.0308395	0.365271	-3.51
LINC00923	21.3211	48.9779	4.04894	0.000163947	0.072857	0.454357
LOC390705	-21.3724	24.8281	-2.08401	0.0418601	0.400539	-3.73025
P2RY14	-21.4559	63.0438	-2.18041	0.033563	0.373385	-3.57128
PAK4	21.4576	138.951	2.9276	0.0049752	0.215774	-2.1546
ZNF768	-21.5217	215.026	-2.08794	0.0414905	0.399687	-3.7239
RNF121	-21.6347	136.837	-2.24094	0.0291245	0.362484	-3.46846
LOC283788	-21.6602	74.763	-3.52384	0.000869638	0.122873	-0.826176
MTRNR2L3	21.705	113.39	2.78408	0.00736472	0.247156	-2.45016
ANKRD36BP1	21.706	94.8473	3.91284	0.000255311	0.0821534	0.114124
TRAPPC11	-21.7664	273.908	-2.19618	0.0323527	0.369972	-3.54471
LRRFIP2	-21.7666	395.03	-2.24569	0.0287991	0.362484	-3.46029
TM2D3	-21.8268	253.734	-2.10763	0.0396769	0.391856	-3.69184
ARHGAP27P2	21.8508	160.563	3.05732	0.00345657	0.192145	-1.87884
ADM2	21.8861	169.97	2.37739	0.0209729	0.326567	-3.22852
TGFBRAP1	21.8903	299.166	2.19766	0.0322407	0.369972	-3.5422
FAM221A	-21.9769	108.311	-3.12697	0.00283226	0.182682	-1.72756
NKIRAS2	22.0072	366.287	2.06318	0.0438715	0.405047	-3.76383
LOC100131289	-22.0345	133.247	-2.72416	0.00864537	0.258068	-2.57047
HAUS6	-22.0501	310.321	-2.50235	0.0153675	0.292087	-2.99914
HDGFL1	22.1329	173.183	2.71149	0.00894126	0.258068	-2.59568
UCK1	-22.3255	426.807	-2.29466	0.025629	0.350637	-3.37533
C22orf46	22.3449	186.134	2.26107	0.0277683	0.359354	-3.43378
RCHY1	-22.4609	159.505	-2.22944	0.0299254	0.363968	-3.48817
LOC105373496	22.5175	108.862	2.67822	0.00976261	0.263669	-2.66145
PSORS1C3	22.534	46.6177	2.93252	0.00490772	0.214625	-2.14428
SNORA44	22.5552	126.081	2.45715	0.0172162	0.304617	-3.08315
SNORA80B	22.6478	149.044	2.25358	0.0282661	0.360785	-3.44671
MED17	-22.661	383.879	-2.06106	0.0440813	0.405161	-3.76724
SOX4	-22.6659	57.9797	-2.03731	0.0464859	0.413939	-3.80514
SNORD66	22.6852	93.6132	3.54467	0.000815716	0.120093	-0.777145
ABHD18	-22.7605	281.395	-2.34019	0.0229636	0.339073	-3.29503
RAB18	-22.7724	368.062	-2.65649	0.0103357	0.268578	-2.70408
REEP6	22.8055	237.899	2.70706	0.00904677	0.258068	-2.60446
MLYCD	-22.8397	168.064	-3.41828	0.00119921	0.141462	-1.07212
ZNF879	22.9227	173.099	2.73449	0.00841105	0.258068	-2.54987
NAT14	22.9317	216.885	2.83153	0.00647715	0.238514	-2.35358
ZNF219	22.9898	230.568	2.09716	0.0406328	0.396272	-3.70893
INCENP	-23.0595	81.9529	-2.75107	0.00804688	0.256063	-2.51668
CLCC1	-23.0693	284.903	-2.5166	0.0148233	0.289223	-2.97243
OXT	23.1351	179.096	2.03451	0.0467774	0.414382	-3.8096
POC1B	-23.1549	221.676	-2.69361	0.00937425	0.261112	-2.63108
IL9R	-23.1743	120.16	-2.63326	0.0109822	0.271052	-2.74937
SNORA5A	23.2399	117.052	2.64457	0.0106632	0.270556	-2.72737
ENSG00000234630	23.2976	146.174	2.27189	0.0270623	0.356376	-3.41502
GALK1	23.3651	155.847	2.38229	0.0207223	0.32588	-3.21969
PCNX3	23.3671	117.067	2.74533	0.00817114	0.256164	-2.52817
SLC17A7	23.4361	148.118	2.36277	0.0217358	0.332833	-3.25475
MDN1	23.4816	157.969	3.90113	0.000265142	0.0821534	0.0851045
LILRB4	-23.5416	72.5261	-2.25157	0.0284012	0.361284	-3.45017
FAM114A1	-23.6226	19.9049	-2.46506	0.0168791	0.302628	-3.06854
MCM3AP-AS1	23.6536	157.604	2.38254	0.0207096	0.32588	-3.21924
FAM71F1	23.7463	64.8416	2.21968	0.0306207	0.365066	-3.50484
DCAF12L2	-23.7582	64.9277	-3.03408	0.00369206	0.19722	-1.92883
BTF3L4	-23.8687	314.058	-2.67137	0.00993998	0.264929	-2.67491
PRB3	23.8849	160.093	2.35025	0.0224095	0.336595	-3.27714
ADAMTS4	-23.9263	98.1146	-3.06806	0.00335253	0.191019	-1.85565
TATDN3	-24.0254	261.304	-2.65059	0.0104964	0.269582	-2.7156
LINC01375	24.0511	75.7782	4.07528	0.000150359	0.072857	0.520815
BMS1P22	-24.1437	95.7948	-4.03242	0.000173066	0.072857	0.412777
MS4A6A	-24.1539	24.9797	-2.72678	0.00858538	0.258068	-2.56525
RUFY2	24.1542	138.568	2.75185	0.00803009	0.256063	-2.51511
DCUN1D4	-24.1647	267.616	-2.26009	0.0278326	0.359682	-3.43546
TNFRSF13C	24.1752	107.932	2.55123	0.013572	0.285747	-2.90699
SLCO2B1	-24.2644	29.7312	-2.06117	0.0440699	0.405161	-3.76705
THOC6	24.2929	127.057	2.19774	0.0322346	0.369972	-3.54206
ADNP2	-24.332	198.013	-2.71344	0.00889505	0.258068	-2.5918
INSIG2	-24.3779	277.861	-3.33071	0.00155949	0.15213	-1.27286
LOC439933	24.389	109.913	3.06832	0.00335007	0.191019	-1.85509
ZNF407	24.4006	213.492	2.71872	0.00877117	0.258068	-2.58129
SNORD115-4	-24.4143	17.6988	-2.61629	0.0114778	0.275674	-2.78229
PROSER3	24.4942	216.834	3.54104	0.000824881	0.120623	-0.785705
DMXL1	-24.5036	285.311	-2.83816	0.00636142	0.236316	-2.34
EIF2AK3	-24.5868	189.75	-2.56586	0.0130729	0.283261	-2.87915
MRPL2	24.6465	116.773	2.55642	0.0133931	0.284482	-2.89713
C5orf58	24.6886	72.1797	2.73471	0.00840603	0.258068	-2.54942
ENSG00000228906	-24.6945	159.241	-2.21213	0.0311675	0.366563	-3.51767
ZNF485	24.7928	206.207	2.6722	0.00991839	0.264929	-2.67328
DYNC1LI2	-24.8713	348.494	-2.16973	0.0344046	0.375482	-3.58917
TRNAU1AP	-24.9177	315.931	-2.02138	0.0481625	0.417266	-3.83037
ENSG00000251009	-24.9376	23.151	-2.94891	0.00468913	0.211078	-2.10984
SAMD12	-24.9666	112.28	-2.0113	0.0492498	0.418834	-3.84625
GNB4	-24.995	54.6869	-2.96825	0.00444296	0.209307	-2.06905
EPS8L3	-25.0074	159.701	-2.23588	0.0294746	0.362484	-3.47714
PGS1	-25.0474	306.356	-2.10883	0.0395694	0.39139	-3.6899
LINC01423	-25.0481	17.1553	-3.42921	0.00116026	0.141462	-1.04686
C18orf32	-25.1411	249.557	-2.0125	0.0491191	0.418825	-3.84436
NLGN2	25.1449	182.095	2.28597	0.0261681	0.352086	-3.39052
UTP25	25.2007	189.465	2.89543	0.00543775	0.223319	-2.22173
ZKSCAN2	25.346	201.539	3.92047	0.000249092	0.081838	0.133064
PIN1P1	-25.3491	284.326	-2.17129	0.0342806	0.374775	-3.58656
KIAA1324	25.4059	111.543	3.16355	0.00254843	0.178558	-1.64725
LAMTOR3	-25.4366	210.653	-2.18398	0.033285	0.371994	-3.56526
SLC35B3	-25.4378	191.303	-2.35805	0.0219876	0.333732	-3.2632
SNORA28	25.4466	121.716	2.28214	0.0264087	0.352926	-3.3972
LIMK1	-25.4512	189.69	-3.05772	0.00345269	0.192145	-1.87799
C9orf85	-25.4605	305.42	-4.16928	0.000110202	0.0723814	0.759475
METTL25	-25.4956	356.252	-2.13995	0.0368513	0.380671	-3.63872
GASK1B	-25.5027	27.5025	-2.51215	0.0149913	0.290182	-2.98078
XRRA1	25.5123	100.825	2.21217	0.0311649	0.366563	-3.51761
STRADB	-25.6554	292.33	-2.1537	0.035703	0.378651	-3.61591
L3MBTL1	-25.7971	261.752	-2.08525	0.041743	0.400157	-3.72825
PC	25.8413	219.013	3.60596	0.000674942	0.114006	-0.631969
UPRT	-25.8573	426.256	-2.37416	0.0211392	0.328488	-3.23432
ALDH2	-25.8834	68.061	-2.37731	0.0209768	0.326567	-3.22866
TMEM63B	25.9081	159.583	2.24759	0.0286702	0.362106	-3.45703
TIGD2	-25.9095	279.631	-2.22268	0.0304052	0.365066	-3.49971
POU3F1	25.9288	339.498	2.03821	0.0463933	0.413843	-3.80372
SNORD25	25.9644	91.4021	3.22411	0.00213643	0.168898	-1.51298
PCBD2	-26.024	303.72	-2.59934	0.0119931	0.278362	-2.81501
LCN15	26.0314	52.8697	2.94562	0.00473237	0.211893	-2.11678
GLMN	-26.1165	231.369	-2.06232	0.0439564	0.405104	-3.76521
ATP6V1H	-26.1815	192.386	-2.22114	0.0305158	0.365066	-3.50234
CDC23	-26.2303	530.338	-2.0663	0.043565	0.403781	-3.75882
FCGR2B	-26.3167	48.0079	-2.27198	0.0270569	0.356376	-3.41487
LINC00644	26.3492	97.5492	3.15379	0.0026214	0.179665	-1.66873
LOC100506124	26.3655	176.397	2.06847	0.0433533	0.403663	-3.75534
SYK	-26.4419	51.4523	-2.28475	0.0262446	0.352086	-3.39265
IKZF2	-26.5099	106.994	-2.55963	0.0132836	0.283673	-2.89103
UBE2B	-26.5226	355.368	-2.12372	0.0382472	0.385029	-3.66547
VPS37A	-26.536	247.091	-2.41094	0.0193113	0.319932	-3.16782
NFYB	-26.5477	375.586	-2.1511	0.0359179	0.378874	-3.62023
SPRR2D	26.5641	178.36	3.12166	0.00287586	0.182682	-1.73917
PEX26	26.5686	289.929	2.15892	0.0352757	0.377449	-3.60722
ZNF154	-26.6787	66.0313	-3.8507	0.000311812	0.0837101	-0.0394075
NECAB3	26.7289	213.402	2.2471	0.0287032	0.362161	-3.45787
FAM3C	-26.8966	332.751	-2.08254	0.0419996	0.401075	-3.73264
ERCC6L2	-26.9187	238.319	-2.89986	0.00537184	0.222782	-2.21252
LINC00260	26.9255	193	2.21642	0.0308555	0.365271	-3.51038
WDTC1	26.9388	223.182	2.02549	0.0477248	0.415796	-3.82388
RASGRF2	27.0335	121.797	5.05308	5.21452e-06	0.0176178	3.09469
FCGR2C	-27.2393	46.2343	-2.49867	0.0155111	0.293592	-3.00602
NUDT3	27.269	241.75	3.01067	0.00394434	0.202813	-1.97892
ZNF720	-27.2892	247.436	-2.02051	0.0482555	0.417642	-3.83175
UBA5	-27.3036	312.13	-2.51088	0.0150396	0.290338	-2.98316
OSTM1	-27.3289	228.942	-2.75588	0.00794402	0.255035	-2.50702
DCAF5	-27.3658	374.91	-2.45125	0.0174718	0.306307	-3.09403
FNIP2	-27.3749	304.06	-2.19673	0.0323108	0.369972	-3.54377
ATG5	-27.3872	384.528	-2.21193	0.0311822	0.366565	-3.51801
KIFC2	27.3909	191.771	2.08385	0.0418757	0.400539	-3.73052
TEKT4	27.4624	85.1511	2.32244	0.023972	0.342412	-3.32649
COQ10B	-27.4833	295.353	-2.29289	0.0257382	0.350839	-3.37844
MTMR6	-27.6938	305.259	-2.85949	0.00600158	0.231185	-2.29613
SNORA71D	27.7431	171.304	2.40958	0.019376	0.32006	-3.17029
UBE2E1	-27.8117	129.537	-4.36207	5.77318e-05	0.056173	1.25582
ZMYM6	-27.8272	292.555	-2.52594	0.014476	0.289223	-2.95485
BTNL10	-27.8482	23.016	-3.19136	0.00235069	0.172552	-1.58577
AKR1C7P	-27.8993	95.3318	-2.25434	0.0282151	0.360785	-3.44539
COQ8B	-27.9098	128.565	-2.38971	0.0203481	0.324711	-3.2063
TTC28-AS1	-28.012	190.826	-3.14458	0.0026921	0.180172	-1.68897
UBQLN4	28.0468	234.497	2.34929	0.0224615	0.336786	-3.27883
FAM149B1	-28.1838	236.752	-3.11893	0.00289855	0.182682	-1.74514
SPOPL	-28.4996	232.264	-3.14571	0.00268331	0.180172	-1.68648
UFSP1	28.5924	133.597	3.62175	0.000642634	0.111352	-0.594364
FUBP3	28.6067	121.709	2.68997	0.00946491	0.261718	-2.63828
SUCLG2	-28.7143	356.517	-2.62452	0.011235	0.27227	-2.76634
APOLD1	-28.9764	115.316	-2.58227	0.012533	0.280087	-2.84778
LINC02561	-29.0505	98.0007	-3.20902	0.0022328	0.171413	-1.54659
PRKACB	-29.0724	180.086	-2.05782	0.0444029	0.405929	-3.77243
GAMT	29.0853	259.818	2.05405	0.0447797	0.407202	-3.77847
ABHD2	-29.1652	142.967	-3.88071	0.000283161	0.0835072	0.0346081
CD2BP2	-29.2616	484.239	-2.17147	0.0342664	0.374775	-3.58626
CCDC120	29.277	300.687	2.33939	0.0230085	0.339073	-3.29646
SPHAR	-29.2801	246.695	-2.4084	0.0194329	0.32006	-3.17244
DOT1L	29.3089	185.415	2.19149	0.0327083	0.369972	-3.55262
SLC36A4	-29.336	366.124	-2.94753	0.00470722	0.211436	-2.11275
CTTNBP2NL	29.385	190.963	2.3886	0.0204039	0.324711	-3.20831
ERV18-1	29.3981	37.4996	2.32715	0.0237005	0.340704	-3.31816
POLR2M	-29.4241	34.8498	-2.54347	0.0138438	0.28624	-2.92171
SLC23A2	29.6453	228.535	2.3095	0.0247316	0.34605	-3.3493
CDC73	-29.6518	257.828	-3.25362	0.00195921	0.161446	-1.44698
ABCB10	-29.8908	295.021	-3.05662	0.00346344	0.192145	-1.88035
NPIPB3	29.923	234.876	2.30704	0.024878	0.346863	-3.35362
ENSG00000258677	-29.9669	243.288	-2.18754	0.0330103	0.370989	-3.55927
PITHD1	-30.0226	303.717	-2.27095	0.027123	0.356376	-3.41665
RBBP6	-30.0809	233.327	-3.64919	0.00058995	0.111352	-0.528772
FBXO4	-30.2555	218.655	-3.30493	0.00168367	0.152835	-1.33136
PLPPR4	-30.3425	75.7665	-2.20216	0.0319038	0.369972	-3.53459
ZNF451	-30.3441	299.9	-2.17771	0.0337737	0.373995	-3.5758
TRIM46	30.3716	132.905	4.01022	0.000186089	0.0741337	0.357044
CTDSPL2	-30.4117	386.355	-2.64664	0.0106054	0.270017	-2.72331
SLC25A34	30.4444	198.733	2.54486	0.0137949	0.28624	-2.91908
PID1	-30.5475	46.5574	-2.10066	0.0403109	0.394806	-3.70322
PTPN22	-30.7091	305.258	-2.41804	0.0189751	0.316844	-3.15489
FCGR2A	-30.7712	60.0641	-2.85431	0.0060872	0.231919	-2.30681
SNX25	-30.9188	189.894	-2.39918	0.0198799	0.323007	-3.18918
ZNF354B	-31.0781	394.438	-2.50407	0.0153008	0.292064	-2.99592
KDM7A-DT	-31.1552	155.024	-2.02099	0.048204	0.417482	-3.83099
SETD4	31.272	480.684	2.24251	0.0290164	0.362484	-3.46576
PPP1R13B	31.3616	227.283	2.58171	0.0125512	0.280179	-2.84886
UBE2J1	-31.3688	447.299	-2.18583	0.0331425	0.37162	-3.56216
ACSL3	-31.3702	356.696	-2.42578	0.0186147	0.314416	-3.14076
NUDCD3	31.4386	402.161	2.10106	0.0402742	0.3946	-3.70257
SNORA49	31.4838	180.61	3.67109	0.000550904	0.108037	-0.476253
ZDHHC9	31.4918	208.069	2.06119	0.0440685	0.405161	-3.76703
DNAAF2	-31.5037	411.411	-2.67375	0.00987792	0.264929	-2.67023
STAC3	-31.6082	219.926	-2.82327	0.0066243	0.239156	-2.37049
IGHG3	31.7393	25.4825	2.09668	0.0406771	0.396508	-3.70971
ZNF800	-31.7547	383.626	-2.03125	0.0471173	0.414572	-3.81475
UBE2W	-31.7941	307.666	-3.09359	0.00311697	0.187266	-1.80034
SNORA84	31.8392	201.928	2.08928	0.0413641	0.398852	-3.72171
ZNF143	31.8395	522.832	2.4057	0.0195626	0.3207	-3.17734
TTC24	31.8457	100.492	2.33659	0.023165	0.33926	-3.30143
SNX24	-31.89	169.722	-2.38629	0.0205201	0.325261	-3.21248
ST8SIA4	-31.8923	226.537	-2.29579	0.0255596	0.350465	-3.37336
DSN1	-31.9195	352.648	-2.87621	0.00573295	0.22768	-2.26161
MTMR9	-31.9497	420.519	-2.06271	0.0439183	0.405047	-3.76459
CEP72	31.9872	372.371	2.39663	0.0200048	0.323912	-3.19378
SLC16A6	-32.0182	154.513	-2.23532	0.0295136	0.362484	-3.4781
TOP3A	32.1509	333.136	2.65151	0.0104714	0.269212	-2.71382
ZNHIT2	32.1592	262.15	2.69586	0.00931879	0.260806	-2.62664
BGLAP	32.1699	270.991	2.04043	0.0461637	0.412803	-3.80019
PAXIP1-AS1	-32.1977	167.16	-2.60206	0.0119089	0.278362	-2.80976
NFIC	32.3784	272.103	3.57422	0.000744668	0.11701	-0.707322
TRAV23DV6	-32.4773	147.509	-2.51878	0.0147415	0.289223	-2.96832
C1orf131	-32.4789	452.334	-2.54162	0.0139094	0.286294	-2.92522
PEX3	-32.5051	253.91	-4.08126	0.00014743	0.072857	0.535929
PRKAA1	-32.6062	294.025	-3.92325	0.000246864	0.081838	0.139966
LRRC45	32.6079	190.407	2.71455	0.00886883	0.258068	-2.58959
FAM106C	-32.7862	97.3213	-2.49201	0.0157739	0.294949	-3.01846
HIST1H3I	-32.8311	230.494	-2.03392	0.0468388	0.414455	-3.81053
IL13RA1	-32.8831	77.0047	-2.16463	0.0348128	0.376561	-3.59769
ENSG00000224635	-32.9616	121.032	-2.48189	0.016181	0.299334	-3.03731
PGAP2	33.0087	297.253	2.40272	0.0197068	0.321645	-3.18275
LRRN2	33.0471	151.987	3.20524	0.00225754	0.171458	-1.55498
AP5S1	33.1407	387.248	2.2842	0.0262787	0.352086	-3.3936
PRCC	33.1449	222.22	2.7044	0.00911057	0.258068	-2.60973
NME4	33.1979	300.309	2.06123	0.0440647	0.405161	-3.76697
C2orf76	-33.3506	224.145	-3.31895	0.00161503	0.152184	-1.29958
ZNF383	-33.3811	300.072	-2.71884	0.00876857	0.258068	-2.58107
CIB2	33.4403	139.886	2.68713	0.00953594	0.262091	-2.64388
NIPSNAP3A	-33.5306	269.596	-2.68792	0.00951615	0.261958	-2.64232
DTWD1	-33.5914	364.011	-2.4557	0.0172788	0.304691	-3.08583
CWF19L2	-33.6126	396.501	-2.3791	0.020885	0.326279	-3.22544
RDH13	-33.8282	244.214	-2.33549	0.023227	0.33926	-3.30339
ZNF658	34.0054	277.402	2.01172	0.0492035	0.418825	-3.84558
CPAMD8	-34.0853	62.6701	-2.50668	0.0152003	0.291096	-2.99104
ZNF543	-34.1379	197.599	-2.4803	0.0162456	0.299376	-3.04026
EEF1AKMT2	-34.1695	316.541	-2.46154	0.0170282	0.303571	-3.07503
MTOR	34.2164	515.277	2.08073	0.0421717	0.401075	-3.73556
EXOC8	-34.3736	377.51	-2.61514	0.0115121	0.27579	-2.78451
ENSG00000230555	-34.5971	184.725	-2.84086	0.00631483	0.235135	-2.33447
AP1S2	-34.6444	284.559	-2.78187	0.00740872	0.247156	-2.45464
SNCB	34.6824	211.124	2.60012	0.0119687	0.278362	-2.81349
COPS8	-34.7314	338.298	-2.61299	0.0115767	0.276147	-2.78868
LRRC24	34.752	227.063	2.99593	0.00411139	0.204069	-2.01034
PCCA	-34.815	391.469	-2.59451	0.0121435	0.279325	-2.82429
PDS5B	-34.8445	415.967	-2.27094	0.0271237	0.356376	-3.41667
LINC00407	-34.9199	172.252	-2.59405	0.012158	0.279325	-2.82517
LRRFIP1	-35.0062	544.15	-2.2421	0.0290445	0.362484	-3.46646
FBXL17	-35.0337	145.445	-4.64122	2.2188e-05	0.0374208	1.98884
TMEM79	35.2322	509.389	2.07366	0.0428493	0.402006	-3.74697
CACNA2D4	-35.4192	222.091	-2.14258	0.0366292	0.380365	-3.63437
ZNF689	35.4358	282.064	2.25732	0.0280167	0.360428	-3.44026
KLF7	-35.5515	186.099	-2.14086	0.0367743	0.380365	-3.63721
NUCKS1	-35.6196	299.008	-3.13745	0.00274806	0.181146	-1.70461
HOXB4	35.6619	184.883	2.03223	0.0470153	0.414572	-3.81321
MED7	-35.6817	399.611	-2.78251	0.00739598	0.247156	-2.45335
TP53	35.8052	258.317	2.30185	0.0251906	0.348075	-3.36274
GLYR1	35.9151	311.565	2.39153	0.0202574	0.324711	-3.20301
KLC1	-36.0014	736.276	-2.03272	0.0469635	0.414572	-3.81243
SPP1	-36.2249	60.8803	-2.25957	0.0278669	0.359682	-3.43635
ZNF157	36.2314	127.792	3.90616	0.000260874	0.0821534	0.0975697
HS3ST1	-36.4283	48.8856	-2.73561	0.00838577	0.258068	-2.54762
TMEM176A	-36.7066	83.6495	-2.44525	0.0177354	0.30807	-3.10508
ETAA1	-36.7162	410.748	-2.56311	0.0131657	0.283261	-2.88441
APH1B	-36.742	487.046	-2.11249	0.0392403	0.390213	-3.6839
DDX39B	36.9187	391.705	2.38145	0.0207651	0.32588	-3.22121
IGKV1D-33	36.9925	109.894	2.73633	0.00836976	0.258068	-2.54618
CDKN2B	-37.2776	104.271	-2.11142	0.0393364	0.390494	-3.68565
ELF2	-37.5012	262.84	-2.89858	0.00539085	0.223204	-2.21519
CLASP2	-37.5411	566.276	-2.39713	0.0199801	0.323912	-3.19288
GPR180	-37.5547	180.595	-3.98429	0.000202512	0.0742091	0.292079
LANCL1	-37.5934	400.075	-2.20869	0.0314198	0.366971	-3.52351
EXOC5	-37.6045	228.658	-3.76268	0.000412793	0.0939392	-0.254793
SNORD22	37.625	476.445	2.21851	0.0307044	0.365073	-3.50681
RAB9BP1	-37.7096	231.952	-3.47547	0.00100824	0.130135	-0.9394
RNF111	-37.7595	821.899	-2.22225	0.0304358	0.365066	-3.50044
USP6	-37.8566	278.597	-2.45496	0.0173109	0.304691	-3.08719
TMEM165	-37.8656	187.844	-3.96713	0.000214138	0.0742091	0.249201
ENSG00000232529	37.8988	256.917	2.25329	0.0282854	0.36085	-3.4472
AKR7L	37.9083	443.156	2.04164	0.0460394	0.412577	-3.79826
UFSP2	-38.04	721.197	-2.04607	0.0455864	0.411804	-3.79121
FANCM	-38.0549	530.875	-2.06489	0.0437039	0.404123	-3.7611
AHDC1	38.282	246.75	2.11529	0.0389907	0.388591	-3.67931
P2RY6	-38.5797	82.8142	-2.51752	0.0147887	0.289223	-2.97069
GFRA2	-38.6784	134.425	-2.00594	0.0498356	0.421511	-3.85465
CISD2	-38.6841	396.013	-2.73939	0.00830182	0.257062	-2.54007
INTS3	38.7363	322.132	2.3237	0.0238991	0.341775	-3.32427
PREP	38.8015	549.793	2.62883	0.0111098	0.272078	-2.75799
ATAT1	-38.9064	460.361	-2.15128	0.0359028	0.378874	-3.61993
PTPRM	39.0538	144.343	2.62459	0.0112331	0.27227	-2.76622
RNASE6	-39.0808	60.3764	-2.2636	0.0276017	0.35827	-3.4294
LSR	39.085	240.865	2.54223	0.0138876	0.28624	-2.92406
HOOK2	39.1322	433.875	2.50276	0.0153516	0.292087	-2.99837
CNEP1R1	-39.1347	434.028	-2.88303	0.00562657	0.227019	-2.24748
PSD2-AS1	-39.1442	102.138	-2.25969	0.0278592	0.359682	-3.43615
RAMP1	-39.1461	117.448	-2.39049	0.0203093	0.324711	-3.2049
SNORA50C	39.3221	123.608	2.28294	0.0263582	0.352809	-3.3958
MRC1	-39.3593	59.9689	-2.22821	0.0300122	0.364457	-3.49027
THBD	-39.3638	71.052	-2.57294	0.0128375	0.282572	-2.86564
ARHGEF19	39.4587	305.58	2.93225	0.00491137	0.214625	-2.14484
ABHD3	-39.6049	556.103	-2.09411	0.0409147	0.397489	-3.71388
TMEM87B	-39.612	329.768	-2.18559	0.0331611	0.37162	-3.56256
UBAP2	39.9232	367.861	3.10273	0.00303645	0.184654	-1.78046
LHFPL2	-39.9724	83.607	-2.12688	0.0379724	0.384348	-3.66029
ZNF814	-40.021	356.315	-2.63622	0.0108979	0.270556	-2.74362
NINL	40.1128	115.309	2.93835	0.00482892	0.21357	-2.13205
LINC02482	-40.184	146.63	-2.98143	0.004282	0.206572	-2.04113
TMEM51	-40.2238	73.4732	-2.00651	0.0497736	0.421269	-3.85377
ZMYM4	-40.371	548.837	-2.87134	0.00581004	0.229028	-2.27168
TRUB1	-40.6649	325.848	-2.7167	0.00881849	0.258068	-2.58532
QSOX2	40.6845	352.542	2.77618	0.00752299	0.249106	-2.46614
EIF2B4	-40.8048	636.865	-2.36944	0.0213845	0.331053	-3.24279
CCDC180	40.8157	217.055	2.90185	0.00534239	0.222289	-2.20837
CARF	-41.1503	237.511	-2.1114	0.0393381	0.390494	-3.68568
SULF2	-41.164	95.3299	-2.77278	0.00759199	0.250329	-2.47299
COP1	-41.2207	667.177	-2.17858	0.033706	0.373757	-3.57435
SNORD99	41.3743	388.577	2.07923	0.0423151	0.401395	-3.73799
C2CD3	41.4002	509.054	3.5298	0.000853886	0.122138	-0.812176
PDXDC2P	41.5548	361.019	2.53511	0.0141419	0.286807	-2.93753
NUDT8	41.5689	359.712	2.01625	0.0487124	0.418335	-3.83845
AP4E1	-41.6427	909.804	-2.19792	0.0322217	0.369972	-3.54177
CYFIP1	-41.6972	171.686	-2.42295	0.0187457	0.314476	-3.14593
USP8	-41.6995	484.137	-2.03171	0.047069	0.414572	-3.81402
GYPA	41.7126	134.97	2.52119	0.0146517	0.289223	-2.96379
MBLAC2	-41.7577	365.406	-2.36164	0.0217958	0.332833	-3.25677
ALG6	41.8001	829.566	2.15084	0.0359397	0.378874	-3.62067
C6orf136	41.8551	494.463	2.63042	0.0110639	0.271215	-2.7549
ZDHHC17	-41.8921	591.725	-2.12881	0.0378047	0.384229	-3.65711
KLHL20	-41.962	321.397	-3.14561	0.00268408	0.180172	-1.6867
C6orf47	42.0181	448.524	2.2016	0.0319457	0.369972	-3.53554
MEGF8	42.0617	576.872	2.01287	0.0490785	0.418825	-3.84377
ZFP41	42.125	354.138	2.5837	0.0124869	0.279325	-2.84504
DNAJA2	-42.184	495.296	-3.12576	0.00284219	0.182682	-1.73022
PDIK1L	-42.206	290.064	-2.80993	0.00686823	0.241038	-2.39769
MED10	-42.3062	401.632	-2.7483	0.0081067	0.256164	-2.52223
DAB2	-42.463	56.0794	-2.0346	0.0467676	0.414382	-3.80945
ATXN2L	42.4675	455.194	2.04399	0.045799	0.412371	-3.79453
MAP11	42.4956	371.764	2.14074	0.0367841	0.380365	-3.6374
TATDN1	-42.5101	346.517	-3.83726	0.000325515	0.0839641	-0.0724326
SERPINF1	-42.7542	112.761	-2.82259	0.00663639	0.239156	-2.37186
ALKBH4	42.7593	322.327	4.14371	0.00011996	0.0723814	0.694309
FAM189B	42.7988	366.001	3.08473	0.00319693	0.187381	-1.81957
SNORA68	42.8528	320.671	2.7957	0.00713757	0.244359	-2.42662
RGPD1	-42.878	135.594	-3.12082	0.00288283	0.182682	-1.74101
DNAJC11	42.8926	392.763	2.95269	0.00464011	0.210588	-2.10189
CNOT10	42.9696	983.728	2.26776	0.0273298	0.356605	-3.42218
SUPT20H	42.9937	560.984	2.18898	0.0329002	0.370949	-3.55685
PPP6C	43.0402	1114.34	2.17141	0.0342708	0.374775	-3.58636
ADK	-43.1788	561.288	-2.40983	0.0193641	0.32006	-3.16984
NPAT	-43.2181	400.956	-2.16848	0.0345042	0.375617	-3.59126
LRRC8C	-43.2569	372.757	-2.31021	0.024689	0.345924	-3.34804
MATN1-AS1	43.3028	298.303	2.4922	0.0157662	0.294949	-3.0181
CCZ1B	-43.4263	607.712	-2.41954	0.0189048	0.316305	-3.15215
LRIF1	-43.4618	197.418	-3.97416	0.000209296	0.0742091	0.26677
SRGAP2	-43.4715	422.064	-2.19602	0.0323645	0.369972	-3.54497
RBM12	-43.472	677.564	-2.12393	0.0382291	0.385029	-3.66513
ZHX1-C8orf76	-43.4768	338.461	-3.36968	0.00138803	0.149198	-1.18389
TMEM185B	43.6637	366.234	2.59234	0.0122119	0.279325	-2.82847
SEC22A	-43.7344	663.062	-2.99825	0.00408457	0.20381	-2.00539
CYTH2	-43.758	444.046	-2.58499	0.0124456	0.279325	-2.84258
USP32P2	-43.8608	225.073	-2.10766	0.0396744	0.391856	-3.6918
MOSPD3	44.0354	243.067	3.03418	0.00369096	0.19722	-1.9286
BRD4	44.2456	410.594	2.04201	0.0460019	0.412577	-3.79768
CEBPA	-44.3008	110.549	-2.32742	0.0236849	0.340704	-3.31768
PLEKHA3	-44.431	426.313	-3.57933	0.000733014	0.11701	-0.695234
CHD1L	44.5537	373.66	2.70207	0.00916702	0.25905	-2.61435
SLC35B2	-44.6669	456.308	-2.20998	0.0313252	0.366971	-3.52133
LDHC	44.744	62.2693	4.17066	0.000109698	0.0723814	0.762994
ARL6IP1	-44.7988	489.165	-2.30895	0.0247643	0.346193	-3.35027
ETV2	44.9123	191.359	2.3734	0.0211787	0.328698	-3.23569
TEFM	-44.9154	410.566	-2.62311	0.0112762	0.27227	-2.76908
WDR70	-45.0256	824.405	-2.1773	0.0338057	0.373995	-3.57648
2023-03-07	-45.0938	473.324	-2.70907	0.00899878	0.258068	-2.60048
RACK1	45.2157	330.988	2.86849	0.00585558	0.22931	-2.27757
UBE2Q1	45.3377	460.048	2.82127	0.0066603	0.239335	-2.37456
FNDC10	45.4486	260.439	2.23927	0.0292398	0.362484	-3.47133
KRTAP9-1	45.5095	288.098	3.19026	0.00235825	0.172552	-1.58822
KYAT3	-45.5253	391.596	-3.48928	0.000966672	0.126709	-0.907175
RP9	-45.5846	528.88	-2.72031	0.00873425	0.258068	-2.57813
CDS2	-45.7341	480.201	-3.35554	0.00144807	0.149207	-1.21625
TVP23C-CDRT4	-45.7826	325.752	-3.42597	0.00117167	0.141462	-1.05434
PELI2	-45.9931	353.89	-2.09263	0.0410516	0.39775	-3.71628
TTC12	46.1312	271.49	2.58368	0.0124878	0.279325	-2.8451
AP2B1	-46.1815	512.549	-2.59409	0.0121569	0.279325	-2.8251
TMF1	-46.2714	315.52	-3.26545	0.00189215	0.159738	-1.42042
KIN	-46.4426	524.943	-2.50524	0.0152557	0.291494	-2.99373
PPIP5K2	-46.5785	542.183	-2.33715	0.0231338	0.339073	-3.30044
ZNF576	46.6806	420.348	3.18801	0.00237371	0.173055	-1.59319
CMTM1	46.8226	68.9112	2.27149	0.0270884	0.356376	-3.41572
BTN2A1	-47.0085	385.917	-2.0126	0.0491081	0.418825	-3.8442
KIRREL2	47.0815	235.867	2.22805	0.0300233	0.364457	-3.49054
SNORD29	47.0995	185.873	3.37554	0.00136386	0.148719	-1.17047
ANO6	-47.1279	304.962	-2.71864	0.00877306	0.258068	-2.58145
RP2	-47.3167	494.971	-2.01547	0.0487973	0.418335	-3.83969
ANAPC13	-47.3596	583.102	-2.2143	0.0310099	0.3659	-3.51399
GIGYF2	-47.4479	875.855	-2.46424	0.0169138	0.302731	-3.07006
MAP4K5	-47.5235	540.28	-2.165	0.034783	0.376561	-3.59707
ELMOD2	-47.5622	602.919	-2.11943	0.0386245	0.386826	-3.67253
BLOC1S3	47.6236	777.529	2.21276	0.0311219	0.366517	-3.51661
DDX46	-47.8635	507.041	-2.87857	0.00569588	0.22768	-2.25672
AHRR	-47.9118	144.205	-2.54906	0.0136477	0.28624	-2.91112
TMEM14A	-47.92	425.912	-2.30731	0.0248624	0.346863	-3.35316
CUTALP	-47.9602	143.628	-2.02377	0.0479074	0.416196	-3.82659
GAS6-AS1	-48.0351	154.302	-2.11695	0.0388438	0.387642	-3.6766
FARS2	-48.092	363.475	-2.6642	0.0101288	0.267122	-2.68897
C1orf198	-48.1108	655.091	-2.19508	0.0324358	0.369972	-3.54656
FAM126B	-48.1138	638.904	-2.71052	0.00896413	0.258068	-2.59759
AMZ2P1	-48.1166	287.181	-2.55051	0.0135971	0.285829	-2.90836
LRRC40	-48.2368	588.81	-2.48805	0.0159321	0.296361	-3.02585
RAB5C	-48.3526	184.64	-3.77841	0.000392692	0.0928442	-0.216475
GNAI3	-48.4876	598.893	-2.52288	0.0145889	0.289223	-2.96061
CTSS	-48.5038	254.819	-3.04304	0.00359953	0.195843	-1.90958
CNPPD1	-48.7061	658.059	-2.3074	0.0248568	0.346863	-3.35299
CCDC71	-48.8835	163.984	-3.71538	0.000479347	0.0993566	-0.369509
MED30	-49.1114	562.676	-2.24914	0.028565	0.362013	-3.45436
MTG2	49.1164	537.779	2.01781	0.0485446	0.418051	-3.836
MRPL43	49.1817	336.946	2.10749	0.0396897	0.391856	-3.69207
RMND5B	49.337	518.624	2.08704	0.0415742	0.399767	-3.72534
AHSA2P	49.3512	271.271	2.5202	0.0146885	0.289223	-2.96565
GOLT1B	-49.4686	462.067	-2.51796	0.0147721	0.289223	-2.96986
FAM219A	49.7086	359.277	3.97102	0.000211448	0.0742091	0.258911
MRPL20-AS1	-49.7707	511.705	-2.21454	0.0309924	0.365864	-3.51359
UNC119	-49.9807	446.822	-3.05722	0.00345754	0.192145	-1.87905
LYRM1	-50.0734	394.339	-2.47312	0.0165412	0.300501	-3.05359
RGS3	50.1978	334.207	2.58387	0.0124815	0.279325	-2.84472
LOC100133286	50.4326	136.241	3.55091	0.000800207	0.120093	-0.762439
ACSF3	50.4551	788.484	2.28712	0.0260961	0.352086	-3.38851
TMEM161B	-50.4995	824.405	-2.02875	0.04738	0.41489	-3.81871
STK39	-50.529	419.065	-2.35082	0.0223781	0.336376	-3.27611
LMO2	-50.5756	65.5916	-2.25132	0.0284176	0.361284	-3.4506
SLC25A23	50.7287	360.926	2.68992	0.00946603	0.261718	-2.63837
RAB31	-50.8568	101.473	-2.17409	0.0340585	0.374599	-3.58187
PHF8	50.901	256.857	2.01868	0.0484512	0.417906	-3.83463
DUSP11	-51.0914	392.387	-4.51351	3.44606e-05	0.0458463	1.65156
FLJ45513	-51.1521	235.296	-2.30294	0.0251244	0.348075	-3.36081
ENSG00000176593	-51.1873	333.394	-2.13907	0.0369254	0.381282	-3.64017
PGM2	-51.1933	434.271	-2.29684	0.0254952	0.350116	-3.37151
GRIK1-AS2	-51.2212	514.341	-2.21128	0.0312298	0.366783	-3.51912
YIPF5	-51.2983	662.39	-2.18866	0.0329249	0.370949	-3.55739
HAR1A	-51.3665	365.271	-2.64512	0.0106478	0.270556	-2.7263
MLST8	51.3748	454.731	2.59446	0.0121453	0.279325	-2.82439
TOPORS	-51.632	433.663	-2.03028	0.0472196	0.41489	-3.8163
PLCG1	-51.6643	504.023	-2.50959	0.0150889	0.290338	-2.98559
MRM1	52.0747	508.815	2.31129	0.0246252	0.345924	-3.34615
TMEM65	-52.0918	313.957	-2.23046	0.0298537	0.363445	-3.48642
ADGRB2	52.3534	128.354	3.08244	0.00321792	0.187381	-1.82454
C16orf87	-52.4186	474.951	-2.14167	0.0367057	0.380365	-3.63587
ELMO2	-52.492	531.5	-3.16703	0.00252281	0.178274	-1.63956
RNF138P1	-52.5369	400.286	-3.20414	0.00226479	0.171458	-1.55742
COPA	-52.6077	483.267	-3.49258	0.000956975	0.126709	-0.899457
FXN	52.6878	616.292	3.38058	0.00134338	0.14776	-1.1589
TCF20	-52.904	560.794	-2.18208	0.0334328	0.372756	-3.56847
SLC37A4	52.9242	495.548	3.25794	0.00193449	0.160455	-1.43729
C2CD4C	53.0507	259.979	2.92614	0.00499535	0.215774	-2.15765
MAD2L1	-53.1126	260.155	-2.78105	0.00742504	0.247156	-2.45629
ARHGEF10L	-53.1363	75.8062	-2.67411	0.00986864	0.264929	-2.66952
ATP13A2	53.1407	357.069	2.2388	0.0292723	0.362484	-3.47214
SP140L	53.3217	411.579	2.07887	0.0423489	0.401395	-3.73856
ZSCAN32	-53.3476	490.726	-2.3604	0.0218623	0.333171	-3.25901
MPC1	-53.3634	939.164	-2.11997	0.0385769	0.386741	-3.67165
LINC01004	-53.4815	502.471	-2.59526	0.0121202	0.279325	-2.82285
FBXO2	53.5541	249.647	2.35746	0.0220192	0.333732	-3.26425
AFF4	-53.7003	503.345	-3.17705	0.00245057	0.176623	-1.61745
CMKLR1	-53.8505	121.949	-2.0867	0.041607	0.399767	-3.72591
TRAK2	-53.9655	547.272	-2.64653	0.0106086	0.270017	-2.72354
PACSIN2	-53.9974	354.391	-2.27161	0.0270806	0.356376	-3.41551
PRPF18	-54.0283	677.564	-3.31704	0.00162422	0.152184	-1.30392
SLC37A1	54.1626	282.014	2.04663	0.0455291	0.411649	-3.79031
ZNF787	54.3031	369.502	2.5447	0.0138005	0.28624	-2.91938
FBXO8	-54.3466	542.715	-2.64461	0.0106618	0.270556	-2.72728
RTL6	54.4183	367.945	2.70682	0.00905244	0.258068	-2.60493
DCUN1D1	54.4376	436.459	2.13404	0.0373543	0.382197	-3.64848
SPTSSA	-54.5806	540.014	-2.98481	0.00424172	0.206172	-2.03397
MBNL3	54.6068	509.056	2.14948	0.0360519	0.379551	-3.62292
ENSG00000237720	54.688	88.5249	2.23878	0.0292732	0.362484	-3.47216
IGHMBP2	-54.7488	310.34	-2.13684	0.0371156	0.381914	-3.64386
PPHLN1	-54.7737	658.953	-3.15909	0.00258153	0.179416	-1.65707
MPEG1	-54.8236	95.0512	-2.29128	0.0258372	0.350948	-3.38124
TMEM131	-54.8411	569.963	-2.43594	0.018151	0.31068	-3.12217
MPLKIP	-54.9979	793.789	-2.44993	0.0175294	0.306657	-3.09646
DNAJC3	-55.0077	340.09	-2.31911	0.0241655	0.342698	-3.33237
ZBTB43	-55.0881	1002.5	-2.31968	0.024132	0.342698	-3.33136
MTF1	-55.1075	662.152	-2.67799	0.00976851	0.263669	-2.6619
TPMT	-55.1601	404.528	-2.26846	0.0272845	0.356605	-3.42098
YIPF1	55.2108	844.776	2.66207	0.0101857	0.267819	-2.69315
MAGED2	-55.3388	655.53	-2.17745	0.0337942	0.373995	-3.57624
MTRNR2L7	55.5001	279.203	2.7867	0.00731281	0.246338	-2.44485
NCKAP1L	-55.728	556.164	-2.09476	0.0408541	0.397204	-3.71282
ZGLP1	55.8673	823.504	2.1835	0.0333223	0.37218	-3.56607
TIMD4	-55.9779	211.182	-2.73982	0.00829218	0.257062	-2.5392
KMT2E-AS1	56.0901	474.506	2.19364	0.0325446	0.369972	-3.54899
PHACTR2	-56.3807	381.259	-2.78974	0.00725317	0.245308	-2.43869
CCR10	-56.4551	139.674	-2.45778	0.0171892	0.304519	-3.08199
CDK9	56.4798	1362.16	2.0489	0.0452982	0.410295	-3.78668
ARV1	-56.6446	815.376	-2.32054	0.0240818	0.342698	-3.32984
IL17RC	56.7928	70.6567	2.18857	0.0329319	0.370949	-3.55755
CORO2A	-56.8346	509.865	-2.26473	0.0275277	0.357676	-3.42744
OGFOD2	56.8798	919.639	3.05739	0.00345586	0.192145	-1.87868
LRP10	-57.0129	495.477	-2.46068	0.0170648	0.303571	-3.07662
ZNF274	-57.2117	450.432	-2.59074	0.0122623	0.279325	-2.83154
TLR2	-57.2247	187.189	-3.84667	0.000315855	0.0837101	-0.0493005
GFM2	-57.4908	740.952	-2.60538	0.0118072	0.278032	-2.80337
EIF4A2	57.4912	348.357	3.15296	0.00262772	0.179665	-1.67056
LRBA	57.9533	651.76	3.36523	0.00140666	0.149207	-1.19408
TTI1	58.1312	954.602	2.5237	0.0145585	0.289223	-2.95906
PAK2	-58.3967	716.277	-2.26995	0.0271876	0.356376	-3.41838
ELOVL5	-58.4404	700.227	-3.0926	0.00312577	0.187266	-1.80248
NLK	-58.5257	806.972	-2.02358	0.047928	0.416231	-3.8269
U2SURP	-58.535	479.318	-3.60159	0.000684164	0.114006	-0.642372
CYP4F62P	58.5367	187.458	2.28644	0.0261384	0.352086	-3.38969
MRPS30	-58.5789	509.752	-3.27591	0.00183463	0.158534	-1.39687
SDF2	-58.5941	605.846	-2.27862	0.0266315	0.354184	-3.40333
RNF146	-58.7827	536.399	-2.49295	0.0157368	0.294949	-3.01672
TFE3	58.8099	534.093	2.49493	0.0156581	0.294847	-3.01301
RPL13A	58.813	440.877	2.18937	0.03287	0.370949	-3.55619
WASHC5	58.8875	983.648	2.11285	0.0392087	0.390206	-3.68332
CMTR2	-59.0453	392.403	-2.98376	0.00425417	0.206172	-2.03619
FAM160B2	59.3834	658.959	2.35314	0.0222521	0.335367	-3.27197
NSRP1	-59.4569	611.736	-3.06545	0.00337755	0.191366	-1.86129
METTL21A	-59.5713	500.792	-3.56552	0.000764957	0.117799	-0.727921
TIMM22	59.702	442.138	3.01097	0.00394104	0.202813	-1.97829
RAB3GAP2	-59.7384	1126.64	-2.39066	0.0203009	0.324711	-3.20459
ENKD1	59.7582	410.416	4.26246	8.07492e-05	0.0633194	0.998264
ZBTB14	-60.0147	587.797	-2.30546	0.0249731	0.347125	-3.3564
RNF114	-60.0217	762.35	-2.47778	0.0163488	0.299565	-3.04494
RNF6	-60.0888	685.635	-2.74876	0.0080967	0.256164	-2.52131
CYHR1	60.4576	592.871	2.02614	0.0476564	0.415728	-3.82286
P3H4	60.4745	446.852	2.32906	0.0235913	0.340561	-3.31478
EXT2	-60.5073	980.248	-2.74201	0.00824406	0.256529	-2.53484
PDE8A	-60.6076	386.957	-3.17223	0.00248509	0.177592	-1.6281
SPTLC1	-61.0558	441.51	-3.88129	0.000282635	0.0835072	0.0360359
RSPH9	61.1645	380.356	2.48349	0.0161158	0.298899	-3.03433
ANAPC10	-61.1746	480.039	-2.3166	0.0243122	0.343796	-3.3368
KRTAP3-3	61.2059	292.103	2.74505	0.00817724	0.256164	-2.52873
CUL5	-61.2328	1110.52	-2.08682	0.0415951	0.399767	-3.7257
EMSY	-61.3337	408.587	-3.42692	0.00116833	0.141462	-1.05216
ZCCHC10	-61.3421	778.25	-2.70454	0.0091074	0.258068	-2.60947
SUPV3L1	-61.3489	537.396	-2.14086	0.036774	0.380365	-3.63721
ZNF775	61.3633	771.226	2.24867	0.0285968	0.362083	-3.45517
CNIH1	-61.4432	1286.56	-2.06636	0.0435598	0.403781	-3.75873
LINC00926	-61.5664	387.448	-2.2039	0.0317741	0.369573	-3.53164
TARBP2	61.5813	577.052	2.20104	0.0319876	0.369972	-3.53649
FADS2	61.6244	131.513	2.62777	0.0111403	0.27227	-2.76003
ZNF239	61.7623	301.312	3.07005	0.00333359	0.190918	-1.85135
KIF3A	-61.9291	730.456	-2.40547	0.0195738	0.3207	-3.17776
MARVELD1	-61.9914	227.336	-2.20926	0.031378	0.366971	-3.52255
NEMP1	-62.0295	565.857	-2.03113	0.0471306	0.414572	-3.81496
ANXA4	-62.0763	371.392	-2.44968	0.0175402	0.306657	-3.09691
SLC27A5	62.1318	935.719	2.11587	0.0389394	0.388442	-3.67837
TRIM52-AS1	62.2048	512.856	2.35007	0.0224193	0.336595	-3.27746
GPD1L	-62.2383	512.131	-2.29287	0.0257394	0.350839	-3.37847
RSBN1L	-62.3103	1067.44	-2.40272	0.0197071	0.321645	-3.18276
PRKD3	-62.3104	522.642	-2.39292	0.0201882	0.324267	-3.2005
NBAS	62.4936	606.52	3.13119	0.00279811	0.182682	-1.71834
VPS13B	-62.5762	772.038	-2.83093	0.00648779	0.238558	-2.35481
ENSG00000225582	62.6494	121.254	3.03202	0.00371366	0.19722	-1.93325
ZNF765	-62.8229	686.533	-2.28516	0.0262185	0.352086	-3.39193
CRIPT	-62.9537	607.176	-2.7943	0.00716459	0.244359	-2.42946
THUMPD1	-62.9859	608.182	-2.85872	0.00601429	0.231185	-2.29773
DDRGK1	63.0534	720.129	2.22589	0.0301766	0.364507	-3.49423
ALOX5	-63.0553	182.096	-2.62409	0.0112475	0.27227	-2.76717
METTL7A	-63.1268	176.217	-2.58556	0.0124273	0.279325	-2.84148
[truncated: 968 more rows]

## Sheet: S2
Differentially expressed genes										IREB2
WGCNA	MS	Iron	WGCNA|MS	WGCNA|Iron	MS|Iron	WGCNA|MS|Iron				LAMP2
ZNF146	HMGA1P8	FTH1	COPS5	TCEA1	HDGF	IREB2	eqtl-a-ENSG00000136381			ISCU
SOCS5	LINC01436	HFE	RNF6	CYGB	NCOA4	LAMP2	ENSG00000005893			ATP6V1G1
RPS21	PAEP	HPX	PLEKHF2	EPOR	PC	ISCU	ENSG00000136003			DCUN1D1
PDCD6	RASGRF2	LTF	RPL24	CISD3	FXN	CDK5RAP1
PDE9A	POLK	MT2A	TMEM63B		FDX2	ATP6V1G1	ENSG00000136888
POP5	SLC23A1	MYC	RNF32		RPS27A	DCUN1D1	ENSG00000043093
RARA	SNX2	SRI	TERF1		CYP2S1	ATP13A2
MSH6	AMH	TF	INSIG1		OGFOD2	SKP1
MIER1	FBXL17	TFRC	THAP1		FBXL5
UBE3A	ENSG00000229368	ABCG2	UTS2R		FRRS1
STAG2	DUSP11	ATP6AP1	ZC3HAV1L		CYP46A1
AASDHPPT	HCFC1R1	ATP6V0A1	PPA2		FAXDC2
RNF7	SLC39A7	ATP6V0A2	SORBS3		SDCBP
SIRT1	SNORD76	ATP6V0A4	MBNL1		UBC
KTN1	TTF1	ATP6V0B	RAB9A		XPO7
SAMD11	ENSG00000258927	ATP6V0C	TPSG1		CTSE
NIF3L1	UBE2E1	ATP6V0D1	MAML1		TSPO
PLEKHG5	FOXN3	ATP6V0E1	FAM3C		CISD2
PRPF38B	ENSG00000249945	ATP6V0E2	HINT1		ATP6V0D2
SDHD	FRG1BP	ATP6V1A	SCGB3A1		RBM38
ZC3H15	HLA-DPB2	ATP6V1B1	DIABLO		KAT2B
CSPP1	ENKD1	ATP6V1B2	IBTK		PIGQ
ZNF664	CHRNA4	ATP6V1C1	VPS26A		TRAK2
MOG	NGF	ATP6V1C2	CTDSPL2		ALOX5
SEMA6B	CLIC6	ATP6V1D	CCNH		ALOX12B
HPS6	ATAD1	ATP6V1E1	TUBA3D		OSBP2
VAMP8	LDHC	ATP6V1E2	HOXA10		GYPA
CHM	C9orf85	ATP6V1F	TMEM14A		LRP10
ZYG11B	WDR74	ATP6V1G2	BTF3L4		NDUFS7
COMMD8	ZNHIT3	ATP6V1G3	PRELID1		BPGM
SALL3	ALKBH4	CAND1	RNF11		MIOX
ZHX1	EXTL3	CUL1	ZNF354B		TMEM9B
LAMP1	C11orf97	CYBRD1	CLDN7		HAGH
PRPF39	RPS7P5	FLVCR1	YIPF6		CYP4Z1
PNPO	HLA-DPB1	FTL	SHOC2		CYP8B1
SEC23IP	RMDN1	FTMT	CXCR4		DNAJC24
ARL8B	PEX3	GLRX3	LBX1		LMO2
ARL5A	UCKL1-AS1	HEPH	RAD21		OGFOD1
PRPF4B	MOGS	HMOX2	POR		PICALM
KRTAP10-5	LINC-PINT	LCN2	GABPA		RAD23A
GPR152	RPL13AP3	MCOLN1	RPS9		ATP6V1H
SEC63	PBX2	NEDD8	TNFAIP1		MUTYH
RPL23AP7	TPT1	SLC11A2	PRKAG3		ATG5
GTPBP8	BMS1P22	SLC22A17	TAF6L		PGRMC1
KIAA0232	SNORA78	SLC40A1	FAM20B		TENT5C
NPB	SNORD58A	SLC46A1	SGK3		HIF1AN
RPL34	ARL6IP5	STEAP2	LRP3		CYP3A4
PIGF	EHHADH-AS1	STEAP3	FAM126B		CP
CGGBP1	ABLIM3	TCIRG1	COG3		KDM7A
EVX1	LINC01950	TFR2	LHX3		HMOX1
CEBPD	GPR180	UBA52	RPS7		ACO1
CDC40	AMZ2	UBB	ZNF497		ALKBH2
ZNF22	TMEM165	AIFM3	SRP9		PHF8
RAP2A	MT1F	AOX1	CASKIN1
ZNF681	MMUT	BOLA2	DUSP15
NMT1	PRKAA1	BOLA2B	ING2
ZDHHC13	ZKSCAN2	CIAPIN1	CDC42EP5
RBL1	ANKRD36BP1	CISD1	SRRM1
BRD9	MDN1	FDX1	IER5L
NUDT21	DOK2	FECH	USP1
IRF2BP2	SPTLC1	GLRX2	CDYL
NAP1L1	LIPA	GLRX5	SP8
IMPACT	TYW3	ISCA1	EN2
ADSS	CEP164	ISCA2	LYPLA1
RBMX2	SNHG12	NDUFS1	PCDHGA7
ALPP	ZNF154	NDUFV2	RSPRY1
YIPF4	PITPNM1	RFESD	TBC1D10B
KCNC3	TLR2	SDHB	DERL3
MED4	KCND3	UQCRFS1	TGDS
PHOSPHO1	TRIM36	UQCRFS1P1	FYTTD1
TCEAL6	FAM173A	XDH	KIF5B
RSRC2	CENPT	ABAT	SRPK2
GALNT1	TATDN1	ALAD	TOR2A
H3F3A	SAMD1	ATP7A	RNF138
RFXAP	BTBD6	B2M	TATDN3
ANGPT4	DMWD	BCL2	E4F1
NOBOX	TTC39B	BECN1	TCF20
RPL11	GRIK3	BMP6	SCP2
ACTR6	RAB5C	CCND1	CTTNBP2NL
SPINK7	IGHG1	CPOX	RAB8B
FZD9	EXOC5	CYP1A1	ATXN2L
COMMD2	TOP2A	DRD2	RBM34
CDC5L	GATAD2B	G6PD	BNIP2
OR5L2	FAM13B	HAMP	RPL4
RPS23	LINC00106	HIF1A	PCNP
PHF10	SHH	MAP1LC3A	TUSC1
PAIP2	ENSG00000241956	PDX1	GALR3
ATG4B	ENSG00000249186	SLC6A3	SPSB4
KATNA1	HOOK3	SNCA	TIPARP
TMEM128	PDE11A	TFAP2A	CD79A
SFXN5	CCDC71	TFF1	AKT1
USP14	DHX8	ALAS1	KIF3A
SH2D1A	LMX1B	ALAS2	ZNF157
RHBDL1	SNORA49	COX10	SMC4
CNFN	MRPL33	COX15	SEMA6C
GMFG	RBBP6	NFE2L1	CALM2
TAAR5	RNFT1	PPOX	PFKL
TCF12	ACTL6B	ABCE1	SCGB1A1
RSBN1	TMEM30A	ACO2	COP1
DES	FLT4	ACP5	ETV2
NPM1	SNORA73A	ADI1	TAX1BP1
PDCL	SMCR8	AGMO	TMEM123
BRD2	TVP23C	ALKBH1	SPHK1
GIMAP7	SAR1A	ALKBH3	ZNF329
ZBTB2	RBM12B-AS1	ALKBH8	ERGIC2
EPC2	PLAU	ALOX12	SCFD1
ACBD3	POLR2C	ALOX15	NFKBIL1
INPP4A	UFSP1	ALOX15B	ZNF91
SLC16A7	OR4P4	ALOXE3	MORF4L1
FIP1L1	PHYHIPL	BBOX1	TOPORS
NYX	U2SURP	CALR	RPS19
ZXDB	SIN3A	CDO1	AEBP2
RPL23	MOB4	CH25H	FOXB1
SMYD3	INO80D	CYP11A1	ABHD2
HDAC3	PRAF2	CYP11B1	PPP1R12A
TMBIM4	PLEKHA3	CYP11B2	MTMR9
PRIMA1	SLC66A1	CYP17A1	DAP3
SS18L2	NFIC	CYP19A1	STXBP3
KRTAP5-11	SYNM	CYP1A2	CDC73
A4GALT	APP	CYP1B1	GFM2
FADD	LAS1L	CYP20A1	RPS4X
BAZ2B	TMED2	CYP21A2	ANXA7
H2AFV	SNORD66	CYP24A1	ARL6IP6
TNPO1	SINHCAF	CYP26A1	ATP1A3
LCE1D	PROSER3	CYP26B1	KRAS
SLC19A2	PSD	CYP26C1	PDIK1L
BET1	TRHDE-AS1	CYP27A1	TFE3
ZMAT2	C2CD3	CYP27B1	UBAP2
USP45	AARS2	CYP27C1	NKX2-5
ACBD4	LOC283788	CYP2A13	USP11
ASB8	CSN2	CYP2A6	STRBP
TCERG1	SOX30	CYP2A7	SLC36A4
SCOC	ITSN1	CYP2B6	VPS29
EIF3A	SNORD3B-1	CYP2C18	TMEM14B
EIF3E	ZHX3	CYP2C19	PNPLA2
HIST1H3E	SUSD2	CYP2C8	CUL3
HNRNPA0	DAZAP2	CYP2C9	MDC1
INF2	RPL17	CYP2D6	VPS13B
KCTD19	C19orf73	CYP2D7	PAK4
KLHL33	ENSG00000225929	CYP2E1	DPM1
KRI1	COPA	CYP2F1	MMP17
LRRC58	SSR2	CYP2G1P	MON1B
MAP9	ATG12	CYP2J2	COTL1
MED13L	CEACAM4	CYP2R1	SPRY1
MED26	SGMS1	CYP2U1	ADAMTSL5
MESP2	RAB9BP1	CYP2W1	RPL27
NAIF1	TPBG	CYP39A1	GALK1
NLRC3	PELP1	CYP3A43	FOXP4
PHRF1	SNORD12C	CYP3A5	UNC50
PM20D2	RBMS1	CYP3A7	MLYCD
RBM27	SNORD27	CYP4A11	NFYB
RPL15	RAC1	CYP4A22	RPL26
RPRD1B	DEK	CYP4B1	TMSB4X
SNORA13	LINC01423	CYP4F11	HMG20B
TERC	RIMBP2	CYP4F12	MAN2A1
TMEM151B	C1QTNF4	CYP4F2	DNM1
UBXN4	ENSG00000271698	CYP4F22	OGFR
WDR93	PDCD10	CYP4F3	OSCAR
SREK1	TMEM242	CYP4F8	PCSK1N
C6orf203	HIST2H3D	CYP4V2	EEF1B2
RPL13AP17	CHTF18	CYP4X1	TEKT4
C8orf76	MRFAP1	CYP4Z2P	AHI1
SPRNP1	LINC00635	CYP51A1	SYNGR4
ENSG00000226078	EID2	CYP7A1	CRYZL1
ENSG00000224536	CLDN3	CYP7B1	CCDC59
ENSG00000253227	ZC4H2	DOHH	RPL9
JPX	BCS1L	EGLN1	AP1S2
KAT6A	MZF1	EGLN2	KRCC1
MICU2	YDJC	EGLN3	SLC30A7
METTL18	SNORD29	ETHE1	SLU7
PROSER1	ARL10	FA2H	GPR88
TRMT1L	ZHX1-C8orf76	FTH1P19	AVP
FAM204A	NDUFC1	FTHL17	CEL
SMIM15	LRBA	FTO	CTRB2
COA5	KRTCAP2	HAAO	CD47
COX14	NUDT22	HBA1	TPRKB
TRMT10A	DROSHA	HBA2	RPL18
LINC00355	SIRT3	HBQ1	TRIM46
LINC00322	DENND1A	HBZ	ITGAE
NPIPB5	LINC00459	JMJD6	RRAGC
IGLV5-48	SOCS4	KDM3A	PTMS
MT-ND3	CDS2	MELTF	TPP1
MT-ND4L	LNCAROD	MSMO1	AP3S1
ENSG00000273398	PPCDC	NFU1	NPLOC4
SDHAF3	ADAM29	OGFOD3	TMED10
GACAT1	NAV2-AS4	P3H1	SNRPD2
ARMT1	EVX2	P3H2	HCN2
DHFR2	RAB3C	P3H3	ZNF205
HACD3	MAPT-AS1	P4HA1	ZFAND6
KAT14	GLRA1	P4HA2	DTWD1
MFSD14B	INSIG2	P4HA3	DNAJA2
ATP5MG	LINC01649	P4HTM	SP4
ATP5PD	ZNF107	PAH	ZNF467
ATP5PO	LOC100505797	PHF2	RPL36A
GIHCG	HNRNPUL1	PHYH	FBXO8
INTS11	SNORD88C	PLOD1	GLI4
LINC01993	C2orf76	PLOD2	GAST
MICOS10	SNORD82	PLOD3	NOTCH1
PDYN-AS1	ENSG00000233073	PPEF1	RNF121
PRSS40A	MICA	PPEF2	RPAIN
SEPTIN7	SETDB2	PTGIS	DPYSL4
SLC25A51P4	HIST3H2BB	RIOX1	HRH1
	PGC	RRM2	MTMR6
	ABCC13	SC5D	RAVER1
	FBXO4	SCD	GNAI2
	SNORA71C	SCD5	KHDRBS1
	B3GNT10	TBXAS1	GPR150
	ENSG00000249642	TET1	DDX27
	TCL6	TET2	RAB1B
	POLR2A	TH	CHST6
	KRTAP19-8	TMLHE	SCARF2
	ENSG00000240790	TPH1	HMX1
	LINC02159	TPH2	KLHL20
	GRID2IP	TYW5	EMILIN1
	HLA-DMB	ABCB6	NUP54
	TNK2-AS1	ACKR1	RNF146
	BRD3OS	ACSL6	NPAT
	UBE2V1	ADD1	PRPF18
	MRPS30	ADD2	CREB3L1
	AKR1C3	ADIPOR1	PFDN6
	ABI1	AGPAT4	PRR15
	PARD3B	AHSP	MTF1
	SNORD92	ALDH1L1	ACSF3
	LOC339352	ALDH6A1	ANKIB1
	TMF1	ANK1	BUD13
	IDUA	AQP3	C2CD4C
	MRPS26	ARHGEF12	CCDC78
	ENSG00000233363	ARL2BP	COX7A2L
	HIST3H3	ASNS	DPY30
	ARPC3	ATG4A	EIF2AK3
	SLC37A4	BACH1	EIF3H
	G3BP2	BCAM	EIF3M
	MTMR14	BLVRA	ELFN1
	C11orf58	BLVRB	ENOPH1
	LOC100134423	BMP2K	FAM136A
	LINC00112	BNIP3L	FAM160B2
	PKIB	BSG	GOLGA5
	LINC02153	BTG2	HACL1
	CD44	BTRC	IP6K1
	PPL	C3	LOC100130238
	SNORD25	CA1	LOC100130345
	LINC01963	CA2	LOC100133286
	SNORD61	CAST	LOC643454
	LINC02813	CAT	LOC647086
	PDE6A	CCDC28A	LRRN2
	NPIPP1	CCND3	LYRM7
	LINC02561	CDC27	MAP1S
	HECTD1	CDR2	2023-03-05
	ENSG00000236212	CIR1	MED30
	RNF138P1	CLCN3	MED7
	SNORA10	CLIC2	MEX3C
	FCGR1B	CROCCP2	MEX3D
	POMGNT2	CTNS	MYL12A
	MTRNR2L2	CTSB	NSMCE2
	ODR4	DAAM1	PCIF1
	SNORA71B	DCAF10	PDS5B
	ENSG00000259088	DCAF11	PPDPF
	IQCF2	DMTN	PRR25
	BTNL10	E2F2	PTH2
	ZNF576	EIF2AK1	RAB3GAP2
	SNORD84	ELL2	RARS2
	CCDC183-AS1	ENDOD1	RP9P
	IFNGR1	EPB41	RWDD3
	AFF4	EPB42	SBNO2
	CBX5	ERMAP	SEC11A
	PDE8A	EZH1	SNORA71A
	RAD51D	FBXO34	SPOPL
	TRAPPC9	FBXO7	TTLL8
	ELMO2	FBXO9	TWF1
	RAD51C	FN3K	TYMP
	KIAA1324	FOXJ2	UFSP2
	ZCCHC3	FOXO3	UNCX
	EIF2B5	FTCD	ZNF843
	ENSG00000226566	GAPVD1	KRTAP2-4
	PPHLN1	GATA1	TMEM88B
	RTL8B	GCLC	PPIEL
	FAM76B	GCLM	SIKE1
	LOC643327	GDE1	C1orf229
	SCG3	GMPS	C2orf69
	EIF4A2	GYPB	DUX4L4
	ANKHD1-EIF4EBP3	GYPC	POC5
	ATG3	GYPE	C5orf58
	LPAR6	H1-0	TDP2
	METTL21EP	H4C3	RPL19P12
	ZNF317	HBB	C11orf95
	TTC28-AS1	HBBP1	POC1B
	PRSS27	HBD	G2E3
	KRT28	HEBP1	KRTAP9-1
	HOXD11	HMBS	MYL12B
	NUCKS1	HTATIP2	CLASRP
	PENK	HTRA2	BHLHE23
	RILPL2	ICAM4	C21orf58
	HNRNPH3	IGSF3	C9orf62
	NBAS	KEL	ENSG00000228106
	NENF	KHNYN	ENSG00000234630
	ENSG00000223991	KLF1	ENSG00000231098
	FRG1	KLF3	ENSG00000249275
	FAM221A	LPIN2	ENSG00000229262
	ENSG00000259001	MAP2K3	ENSG00000225582
	ATF4P4	MARCHF2	HNRNPDL
	SPRR2D	MARCHF8	SMIM7
	SMIM10L2A	MARK3	ZBTB14
	RGPD1	MBOAT2	SPTSSA
	GNG13	MFHAS1	UFL1
	FAM149B1	MGST3	LAMTOR3
	TOP1MT	MINPP1	MPC1
	LINC00339	MKRN1	FAM222B
	RTKN2	MOCOS	IFT22
	MTA2	MOSPD1	VCPKMT
	R3HCC1L	MPP1	DNAAF2
	LINC01194	MXI1	LRIF1
	C2orf49	MYL4	BLOC1S6
	HLA-DPA1	NARF	GSKIP
	WIZ	NEK7	FAM219A
	ZNF490	NFE2	MPLKIP
	ENSG00000249036	NNT	SMIM19
	SNORD94	NR3C1	MOB1B
	ENSG00000188850	NUDT4	SRGAP2C
	UBE2W	OPTN	METTL21A
	ELOVL5	PDZK1IP1	LINC00315
	ARPC1A	PGLS	MIRLET7BHG
	MBD3	PPP2R5B	MATN1-AS1
	ENSG00000253102	PRDX2	TPT1-AS1
	PRTN3	PSMD9	TMEM238
	GDNF	RANBP10	MSS51
	SF3A1	RAP1GAP	ENSG00000215692
	FAM189B	RBM5	CCM2L
	C6orf62	RCL1	CFAP97
	UGGT2	RHAG	LINC00923
	SCGB2A1	RHCE	LINC01150
	NOC2L	RHD	LINC01375
	SERPINB6	RIOK3	LKAAEAR1
	TMOD3	RNF123	LOC102723701
	SAC3D1	RNF19A	NFYC-AS1
	ZNF239	SEC14L1	SLCO4A1-AS1
	PIH1D1	SELENBP1	TUSC8
	LOC439933	SIDT2	TVP23C-CDRT4
	ADAMTS4	SLC10A3	VPS9D1
	NSRP1	SLC22A4	ARAFP2
	NOS2	SLC25A37	CYP4F62P
	ENSG00000250615	SLC25A38	LINC00644
	CCDC181	SLC2A1	LINC01001
	SLC66A1L	SLC30A1	MT-ND5
	LIMK1	SLC30A10	PRR36
	ARHGAP27P2	SLC4A1	RPS10-NUDT3
	UNC119	SLC66A2	TEN1
	TSIX	SLC6A8	TMSB4XP4
	ABCB10	SLC6A9	ENSG00000254363
	ZFP69B	SLC7A11	ENSG00000271434
	TAF2	SMOX	ADGRB2
	ENSG00000226208	SPTA1	CBARP
	HMGN4	SPTB	EMSY
	CTSS	SYNJ1	KYAT3
	C20orf202	TAL1	LIN28B-AS1
	TBC1D21	TFDP2	SELENOT
	LOC102723971	TMCC2	C20orf204
	ENSG00000228488	TNRC6B	ENSG00000271741
	MOSPD3	TNS1	LINC01869
	DCAF12L2	TOP1	LINC01952
	LINC02723	TRIM10	LINC02138
	DTX1	TRIM58	MRPL20-AS1
	NOTCH4	TSPAN5	MYMK
	MID1IP1	TSPO2	RAMAC
	RNA18SN5	TYR	RIPOR1
	OPRD1	UBAC1	RNA28SN5
	CA8	UCP2	SMIM35
	SPDYC	UROD	TENT2
	PGAM2	UROS
	SNORA38	USP15
	ENSG00000234455	VEZF1
	SNORD104	XK
	EMILIN2	YPEL5
	ATP5MGL	BRIP1
	TIMM22	CDKAL1
	NUDT3	CIAO3
	BAG4	DDX11
	UBE2F	DNA2
	NDUFB5	DPYD
	WNT3A	ELP3
	DGKQ	ERCC2
	APIP	ETFDH
	FBXW11	EXO5
	RNF26	LIAS
	DPP9-AS1	MOCS1
	ENSG00000205485	NDUFS2
	RHOT2	NDUFS8
	SEC22A	NDUFV1
	LRRC24	NTHL1
	SOCS7	NUBP1
	CDC42SE2	NUBP2
	AKIRIN1	NUBPL
	IRGQ	POLD1
	RPS3	POLE
	COL22A1	PPAT
	DNAH10	PRIM2
	C6orf132	REV3L
	MAP2K4	RSAD1
	SETD1A	RSAD2
	CMTR2	RTEL1
	TUSC2	TYW1
	LINC02482	TYW1B
	HOXB3	ABCB7
	BOD1L2	ABCC5
	NPY4R	ARHGAP1
	ARF6	ASIC3
	MRPL9	C1orf194
	RNF170	CLTC
	ARHGAP24	DNM2
	BOC	FLVCR2
	GNB4	HEPHL1
	SYCE2	HRG
	RBM10	IFNG
	OR10J5	LMTK2
	ENSG00000240792	MIR210
	NFASC	MMGT1
	RAX	NECTIN1
	LINC02174	PGRMC2
	SNORD1C	RAB11B
	ENSG00000205414	REP15
	RESF1	SCARA5
	KRTAP1-3	SFXN1
	ZNF550	SLC11A1
	TMUB1	SLC25A28
	LINC01750	SLC39A14
	MEIG1	SLC39A8
	PHAX	SLC48A1
	DNAJC11	STEAP4
	C19orf18	TTYH1
	TBATA	CCDC115
	ENSG00000255790	CYB561
	ZSCAN18	CYB561A3
	ACER2	ERFE
	ENSG00000251009	GDF2
	FOXI3	HJV
	LCN15	NDFIP1
	CLEC18C	SMAD4
	RAPGEF1	SOD1
	ADAMTS12	TMEM199
	LPP	TMPRSS6
	NINL	TTC7A
	BEST3	AMBP
	ESPNL	ATP5IF1
	HGH1	BDH2
	CTU1	IBA57
	PSORS1C3	SLC25A39
	ARHGEF19	SRRD
	VSTM2A-OT1	TMEM14C
	LAGE3P1	UGT1A1
	DCLK2	UGT1A4
	STRA6
	ENSG00000232825
	DHX9
	SNORD38A
	REG1CP
	GLT1D1
	CIC
	TBCA
	ROGDI
	CCDC82
	CPEB1
	ONECUT3
	RRM2B
	CLEC2D
	RNVU1-18
	HNRNPA1P57
	CCDC180
	ENPP6
	ERCC6L2
	ELF2
	METTL3
	RIBC2
	SMARCD1
	UTP25
	LINC02831
	STAT6
	LINC00347
	ENSG00000225963
	AP5M1
	STX7
	CROCC
	RXFP2
	CNEP1R1
	PRR15L
	CAMSAP1
	ZDHHC23
	DDX46
	HLA-DRB5
	HIST1H4K
	ZNF222
	DSN1
	ENSG00000235263
	PPT1
	ZMYM4
	BPIFA1
	PFDN4
	BAZ2A
	VDAC3
	RACK1
	SNORD114-2
	LINC01184
	SON
	NKRF
	THUMPD1
	SNORD41
	ACIN1
	CD96
	LINC01077
	ENSG00000231873
	FCGR2A
	LYST
	CCDC33
	LAX1
	APBB2
	SLC7A11-AS1
	C22orf15
	ST6GALNAC3
	VCY1B
	KRT9
	ENSG00000230555
	ENSG00000205041
	LINC01085
	DMXL1
	PCDH19
	CD19
	ARSF
	NAT14
	VIPAS39
	IGKV2D-29
	LINGO2
	ENSG00000233407
	DERPC
	STAC3
	FSCB
	HNRNPKP3
	KRTAP23-1
	SERPINF1
	ORMDL3
	UBE2Q1
	ZNF80
	RAB5A
	HLA-B
	LINC02506
	CRAT
	PIGS
	MTCH1
	ENSG00000250032
	RAB35
	FCGBP
	LIMA1
	MAFA
	FBXO32
	ZNF135
	TAL2
	OR1M1
	LURAP1L
	ENSG00000239661
	CORO6
	NID2
	RHO
	FXYD6
	ZFHX4
	CCDC148-AS1
	MED31
	TP53I3
	LOC100507291
	ZNF646
	SNORA68
	KIAA1755
	LOC339166
	CRIPT
	MAP6
	MCCC1
	PITPNA
	USE1
	FAM90A1
	PHACTR2
	ENSG00000248538
	TRIP4
	MTRNR2L7
	ENSG00000204684
	MTRNR2L3
	ADORA3
	LINC02220
	DIRAS2
	RASSF2
	MAD2L1
	PLAC1
	MRS2
	ENSG00000243636
	QSOX2
	RPUSD3
	SULF2
	MTO1
	PPP6R2
	ANAPC4
	OR51G1
	TTLL10-AS1
	IGSF21
	PRUNE2
	BSN
	KIF24
	LOC101927358
	PKLR
	PIK3C2A
	MKS1
	TOMM20L
	SYNGAP1
	OPLAH
	OSTM1
	LINC01752
	CNOT7
	PKD1P5
	RUFY2
	FSD1
	SARAF
	INCENP
	LRP1B
	MED10
	PDS5A
	TAS2R9
	IER3
	FOXD1-AS1
	ABCD2
	PCNX3
	IP6K2
	COPZ2
	KRTAP3-3
	SYNPR
	KIF9
	SLC33A1
	SMAD2
	SLC22A18AS
	EXT2
	CEP162
	TIMD4
	ALDH16A1
	IGKV1D-33
	HS3ST1
	ZNF879
	LOC729966
	ENSG00000223931
	STAM2
	ENSG00000236389
	RPARP-AS1
	LINC00648
	PRPS1
	YBEY
	PICK1
	PIAS3
	MS4A6A
	CIAO2A
	LINC01803
	LOC100131289
	ACOX1
	FEM1A
	NDUFB11
	CUL4A
	RP9
	FOXRED2
	ZNF383
	ZNF407
	ANO6
	IGF2R
	NECAB2
	TRUB1
	LINC01072
	LEMD1-AS1
	LRRC45
	ADAM32
	SYT12
	LINC01237
	ADNP2
	ENSG00000237429
	ENSG00000226355
	CPVL
	FAM161B
	ENSG00000217825
	C1orf54
	CCDC134
	LINC01060
	SEPTIN9
	HDGFL1
	HEXB
	LOC284581
	ENSG00000228714
	SLC35F5
	2023-03-07
	B9D2
	TRAPPC2B
	REEP6
	RTL6
	VIM
	CHL1-AS2
	ZNF749
	TAF10
	LOC100499194
	ENSG00000228933
	ZNF75A
	ZCCHC10
	PRCC
	RC3H1-IT1
	CHD1L
	ENSG00000226296
	REEP5
	KLHDC2
	TMEM268
	HLA-DRA
	KCNIP2-AS1
	ZNHIT2
	C11orf21
	GLIS1
	PSAP
	FBXO41
	NAT9
	KCNQ1-AS1
	ENSG00000232411
	FUBP3
	SLC25A23
	ENSG00000229941
	EPS8L1
	PHACTR2-AS1
	NIPSNAP3A
	CIB2
	ENSG00000239767
	RFTN1P1
	EGFR
	ENTPD1
	ENSG00000227150
	MINDY3
	P2RX3
	LOC339260
	TTTY20
	LINC00445
	SNORD46
	MT1A
	LOC105373496
	LINC02517
	SNORA57
	LINC02172
	ARHGEF10L
	PDK4
	SCGB2B2
	ZNF485
	ANKRD40
	NUTM2F
	C20orf27
	LINC02264
	SH3TC2
	GABRB1
	LINC01849
	MAMSTR
	PCNT
	RGS10
	FARS2
	SMARCA2
	SLC22A31
	YIPF1
	OR9Q1
	WNK2
	LOC440346
	ENSG00000234997
	PRDM11
	RAB18
	C12orf77
	FAM245A
	FAM86C2P
	LINC02799
	PRL
	ERG
	IFITM2
	ENSG00000237947
	ENSG00000255026
	TOP3A
	SNORD65
	GNG2
	ENSG00000227193
	ENTPD8
	SMC1A
	HAR1A
	SNORA5A
	C7orf66
	IL10RB
	TRAV7
	SOBP
	C2CD5
	HCN4
	RBBP5
	SLFNL1
	SUGCT
	PSMA8
	ENSG00000229600
	LINC02503
	ENSG00000214708
	MPV17
	OR2H1
	IGHV3-49
	ARFGAP1
	ZNF814
	TLR7
	INCA1
	ZNF678
	RPL7
	USP48
	IL9R
	SIMC1
	MMP21
	BEX1
	GABRA5
	RGS21
	LINC02382
	C6orf136
	PREP
	FADS2
	GAS7
	SLC25A3
	SNORD37
	SCIMP
	PLAC8L1
	PTPRM
	SUCLG2
	OTOP2
	KRTAP1-4
	CTAGE10P
	SF3B3
	TEFM
	PTPN23
	ENSG00000227021
	TPTE2
	ENSG00000249426
	LINC02521
	SNORD115-4
	ENSG00000234580
	EXOC8
	ENSG00000234387
	SELENOP
	COPS8
	BLNK
	LINC02111
	CD63
	ENSG00000232895
	CNTN6
	TRBV6-8
	ENSG00000257545
	PIP4K2A
	METTL26
	LINC02618
	ENSG00000229229
	HLA-DRB1
	PKHD1
	FAM13A
	GPX7
	PAXIP1-AS1
	TMEM106B
	TPTE2P1
	SNCB
	CREG2
	PCBD2
	RPLP1
	ZKSCAN8
	NXPH1
	LINC01004
	PCCA
	MLST8
	AP2B1
	LINC00407
	BDKRB1
	NPR3
	SRP54
	TMEM185B
	RPS6KA5
	CCDC152
	ZNF274
	BTK
	VSTM5
	NECTIN2
	SCART1
	ENSG00000226433
	ASB11
	RANBP3
	SNORA47
	RALGDS
	ENSG00000229672
	METTL7A
	TRIM67
	CYTH2
	VNN3
	BTF3P11
	SNHG32
	RGS3
	SPAG7
	ZFP41
	TTC12
	APOLD1
	PPP1R13B
	FAM83F
	CBX2
	DMPK
	SLC35A3
	NRBP1
	GPR15
	CAMKK1
	HMGN5
	PCDH8
	TAGLN2
	CSPG4P10
	RAP1B
	OR52I2
	THBD
	EPHB4
	REPS1
	RSPH6A
	FYB2
	HS3ST3A1
	WASHC4
	LINC01283
	LINC00492
	NAA30
	PYROXD1
	DPPA4
	GP1BA
	PDZRN4
	PWRN2
	FAM234B
	ENSG00000226007
	ENSG00000225177
	LINC01597
	RGS11
	ENSG00000237643
	ETAA1
	DLST
	UNC5C
	MBNL2
	NID1
	EIF1B
	FZD1
	MLH1
	IKZF2
	TUBBP5
	TMEM175
	DAO
	ENPEP
	VSIG4
	ENSG00000230759
	MRPL2
	ETNK1
	GPR101
	PIK3R5
	ZNF287
	FBXL6
	GFY
	RFPL4B
	TNFRSF13C
	TM9SF4
	IGHV3-20
	AMZ2P1
	UGT2B11
	AHRR
	TFEC
	DERA
	WASF1
	GRIK1-AS1
	TGFB1I1
	TP73
	ARL15
	PARS2
	SLC25A34
	ZNF787
	LINC02790
	LINC01256
	SUSD6
	POLR2M
	BUB3
	KIF16B
	IDNK
	LSR
	IFT43
	C1orf131
	STUB1
	RPL29P30
	ITFG2-AS1
	KLHL31
	SNORD114-6
	SHISA5
	LINC00102
	FOXD1
	LINC00691
	ENSG00000250674
	ENSG00000254910
	MUC2
	CRYBB1
	CLDN2
	TRAV9-2
	ENSG00000229424
	PDXDC2P
	COPS4
	ANXA2P1
	KRBA1
	CLSTN2
	PLA2G4C
	KHK
	OR7G1
	DHRS9
	C8orf44
	ENSG00000250377
	LINC00652
	ST3GAL6
	ENSG00000222000
	OR51E1
	WBP1L
	ZMYM6
	LINC01665
	FRZB
	UNC5D
	RBM17
	USP4
	TTI1
	ZFP92
	GNAI3
	ENSG00000231252
	C2orf27A
	ENSG00000249572
	SCRT1
	SPECC1L
	SERPINE3
	P4HA2-AS1
	AHSA2P
	BMT2
	PEX11B
	TTC22
	ARHGAP29-AS1
	TRAV23DV6
	ENSG00000231236
	ANKRD30A
	AP4S1
	ENSG00000249697
	GOLT1B
	P2RY6
	PYM1
	CHCHD4P2
	CLCC1
	LIPM
	GRN
	AKR1C2
	ENSG00000224969
	C1orf127
	IGLV1-50
	HS6ST2-AS1
	HMGB2
	GASK1B
	KLKB1
	TRMT11
	LINC02647
	NIBAN3
	UBA5
	OR2AK2
	U2AF1L4
	PLCG1
	LAGE3
	PTPN21
	SLFN11
	MIS12
	BTG1
	PON3
	CPAMD8
	NHLRC2
	KIN
	IRF2BPL
	DOK7
	HOOK2
	ENSG00000237588
	TM2D1
	HAUS6
	BHLHE22
	PAPLN
	FCGR2C
	TMPPE
	DNAH14
	LINC00862
	WT1-AS
	CNGA2
	ENSG00000229395
	PTPMT1
	ZNF671
	ENSG00000236209
	FAM106C
	DMC1
	MAGEE1
	PER3
	NKX2-3
	SNORD125
	LRRC40
	RSPH9
	ZNF692
	ENSG00000224635
	TNFAIP8L3
	ZIC3
	LOC440910
	LINC00844
	ZNF543
	ENSG00000231492
	MRPL10
	P2RY12
	ENSG00000228627
	RNF114
	ARHGAP21
	GBA2
	OR1L3
	OR5W2
	ENSG00000233928
	RPS6KB2
	NEMF
	GNG7
	BPIFB1
	SPDYE2
	TKFC
	ADAMTS1
	CD81
	LYRM1
	SNORD87
	TBL1Y
	ENSG00000251488
	COMMD3
	NKAPL
	MASP2
	FBXL22
	LINC01957
	LINC01108
	ATG2B
	ENSG00000227017
	LOC100509620
	TMEM141
	ZNF444
	IGFL2
	WWC1
	FAM114A1
	ENSG00000239774
	GIGYF2
	ELAC2
	LINC02818
	ENSG00000228426
	CDH22
	CYP51A1-AS1
	EEF1AKMT2
	ACOT8
	FUCA1
	LINC01364
	RAB39A
	IGLC2
	CLMN
	CCR10
	SNORA44
	SOX1-OT
	RBP2
	SSPN
	HDDC3
	USP6
	SUPT6H
	VIP
	HCP5
	IGLV5-45
	XAGE1A
	OR6B2
	DCAF5
	FEZF1-AS1
	PABPC4-AS1
	ANXA4
	SMIM10L2B
	RASL11B
	ACMSD
	LINC01515
	MAB21L2
	ANO3
	ENSG00000242009
	TMEM176A
	NPHS1
	LINC01115
	NOTCH2
	LRRC15
	FGF14-IT1
	CCNG2
	GPHA2
	CGN
	LTA4H
	ACOD1
	SNORA5B
	IFNA8
	MANSC4
	ORMDL1
	ENSG00000238192
	OR52E6
	GZF1
	RAB42
	TMEM131
	ENSG00000250564
	CCDC171
	LINC00601
	ENSG00000230843
	SHISA7
	GAD1
	LOC574538
	GH1
	SET
	EMD
	TAFA4
	WWC2
	ACSL3
	MCRIP2
	CACNA1G-AS1
	MARCKS
	MGAT4D
	AQP5
	ANKRD35
	PLA2G4A
	PITPNM3
	LINC01198
	CYFIP1
	ENSG00000226398
	YTHDF1
	LIG3
	CCZ1B
	PTPN22
	ENSG00000276884
	ANKS1B
	DUSP12
	METAP2
	LINC00430
	LHFPL4
	SNORD117
	PLBD2
	NIP7
	NPHP1
	VPS37A
	ENSG00000229770
	ADK
	CARMIL3
	SNORA71D
	KANSL2
	ZDHHC2
	SLC12A8
	SPHAR
	SLC45A2
	LEAP2
	CHTOP
	LINC02069
	ENSG00000231986
	ZNF143
	SMCR6
	LINC00877
	LINC02462
	OR51F2
	RNF2
	PGAP2
	RSBN1L
	IFI30
	CHADL
	TMED5
	DDX5
	SNX25
	CLASP2
	TGM6
	CEP72
	FITM1
	RPL23AP32
	LINC01411
	KRT32
	NAA38
	TMPRSS11F
	SEMA4G
	DNASE1L2
	LOC400748
	LYVE1
	B3GNTL1
	NRP1
	MIR1915HG
	PRKD3
	ERLEC1
	THUMPD3-AS1
	GLYR1
	LOC100505918
	RAMP1
	OR52N2
	COQ8B
	CD36
	ZNF747
	STRN4
	RBM33
	GUSBP8
	ERICH6B
	EPHA3
	SNX24
	TMEM255B
	ENSG00000242828
	RPL21P44
	ZNF578
	NXNL2
	DECR1
	CLEC4M
	MCM3AP-AS1
	ZBED9
	FBXL7
	ENSG00000250751
	PLXNB2
	DDX39B
	MBLAC1
	RADIL
	ENSG00000231052
	H2AFZ
	CWF19L2
	TRAV26-1
	DNAJB14
	ENSG00000236471
	OAZ1
	UBE2E4P
	ADM2
	ALDH2
	LINC01392
	ENSG00000253100
	UPRT
	TAC4
	PHLDB2
	FDCSP
	EIF2B4
	LSM8
	LOC100506858
	ZNF774
	LINC00467
	APEX2
	OR56A4
	N4BP2L2
	BIK
	LPCAT1
	SLC9A1
	HMGXB3
	USP51
	HDAC11
	ENTPD3
	SLC17A7
	CYMP
	CAPN15
	FGF14-AS2
	RNF125
	MBLAC2
	TMEM151A
	CCDC144B
	ADAM6
	ZSCAN32
	DCDC1
	E2F5
	ZDHHC5
	SARNP
	H3F3B
	SLC35B3
	ENSG00000231990
	THSD1
	FBXO2
	IRX3
	COX4I1
	LINC02016
	LOC100288123
	XCR1
	CCNI
	SLC16A3
	MRPL58
	GSTO1
	ZACN
	STK39
	PRB3
	TRIM52-AS1
	CCNT2
	UBQLN4
	CREG1
	OR2J3
	SNX3
	NSMF
	CD14
	PLSCR4
	SNORA79
	CCDC85B
	SRRM4
	FHDC1
	TAOK1
	LOC101928673
	CAPG
	OR10T2
	TEX49
	ATXN3
	LINC02529
	DHX35
	PHKG2
	ABHD18
	ENSG00000229960
	IGHV3OR16-9
	ENSG00000247810
	SNHG6
	CCDC120
	LINC00526
	ENSG00000254973
	KCNK4
	ZNF117
	EMC10
	CLCNKB
	OR9G1
	ENSG00000177699
	ASAH2
	CFAP300
	IYD
	PPIP5K2
	TTC24
	OR2T3
	RAB3A
	IL21R-AS1
	LYG2
	RDH13
	ENSG00000254067
	LINC02116
	EIF2S3B
	SLC12A5-AS1
	LINC01589
	ENSG00000226861
	KRTAP5-3
	NPHP3-AS1
	RNF222
	PNLIPRP1
	ENSG00000234640
	FAM155A
	GORAB
	P3H4
	SEBOX
	GCC2
	KRTAP3-2
	LINC01179
	CEBPA
	ERV18-1
	ENSG00000230597
	HOXD3
	HBM
	KIF2A
	VPS53
	ZNF419
	HOXA13
	GRIN2C
	PRC1-AS1
	BOLA3-AS1
	INTS3
	EPGN
	KDELR3
	LIPG
	SYMPK
	HYAL1
	ARV1
	NEIL2
	ENSG00000227562
	COX6B1
	ZBTB43
	TEKT1
	DNAJC3
	IGHV3-13
	SNORD115-28
	TMEM173
	TEX13B
	TRBV7-1
	ANAPC10
	SMARCB1
	ENSG00000250524
	MON1A
	CHUK
	PWAR5
	RAB11FIP3
	SMIM20
	MIP
	LINC00911
	MRM1
	VTCN1
	CNTD1
	LRRC8C
	LINC01217
	KCNH7
	SLC23A2
	ARL6IP1
	ENSG00000203434
	LINC01346
	CNPPD1
	NPIPB3
	TRAT1
	LINC00471
	RPS27L
	VSTM2B
	TIGD6
	CLEC2B
	ENSG00000224610
	FLJ45513
	MED13
	LINC01615
	SULT1C4
	TP53
	PEX6
	SPRR2B
	MNS1
	NBDY
	TTC33
	GOLGA6A
	C11orf49
	KRTAP17-1
	ENSG00000250791
	LINC02548
	PGM2
	KRT4
	ST8SIA4
	LINC02025
	ENSG00000249638
	BLOC1S1
	UCK1
	HMGN2
	GRASP
	MECOM
	ZNF514
	LIG4
	COQ10B
	GPD1L
	HDHD5
	SNORD115-5
	BABAM1
	MARK2P9
	MPEG1
	LINC01104
	ENSG00000235760
	AKAP17A
	MAST1
	TMCO1
	HMGN1
	TSHZ3
	GATM
	RBAKDN
	NLGN2
	ZNF765
	TRAM1
	DIAPH2
	SYK
	KIAA1211
	USP9X
	CCDC160
	OPA1
	GAS2L3
	AP5S1
	ENSG00000234244
	SNORA50C
	TPTE2P2
	MYADML
	SNORA28
	LOC100128494
	TSPY3
	LIMS4
	GPR141
	RNFT2
	ZBTB12
	TM6SF2
	MUCL3
	SDF2
	GJA8
	LINC02756
	CCNA1
	GAS2L1P2
	NSUN2
	FAM27C
	GALNT14
	CCDC17
	TCF3
	C3orf35
	SNAI2
	FAM167A-AS1
	FBXL2
	FCGR2B
	STARD7-AS1
	PACSIN2
	CMTM1
	WSB1
	PITHD1
	LTB4R2
	CCL21
	SMARCAL1
	TRAPPC2
	OR52B2
	PAK2
	TRIM42
	ENSG00000236605
	SACM1L
	KRT5
	TPMT
	FGB
	CNOT10
	MMADHC
	S100G
	LOC101927534
	PHOX2A
	LINC02625
	ECM2
	CELF2-AS2
	TCERG1L
	CORO2A
	RNASE6
	PLS3
	FBXW9
	ENSG00000227061
	FAM171B
	C22orf46
	PRR5-ARHGAP8
	KRT40
	DCUN1D4
	PSD2-AS1
	LINC02513
	SPP1
	ST6GALNAC6
	INMT-MINDY4
	SEPT5-GP1BB
	LEMD3
	SLC26A8
	ZNF689
	HEXD
	GRM1
	F8A2
	USP33
	GPR132
	ELMO1
	CDY2A
	ENSG00000223660
	NDST3
	FLJ43315
	AKR1C7P
	KLF9
	GSK3A
	BCAS2
	SNORA80B
	ENSG00000232529
	DBH
	PSMG4
	LILRB4
	TNFRSF11B
	MATN2
	RPL12
	LMO7DN
	DDIT4L
	TMCC3
	ZNF775
	LINC01705
	NPIPB12
	SH3PXD2B
	SLC39A4
	NECAB3
	ENSG00000232520
	LRRFIP2
	ENSG00000233234
	NDUFS4
	LINC02285
	ENSG00000237265
	GUCY1B1
	ENSG00000223870
	GPSM2
	LINC02483
	CCDC144A
	C15orf62
	SETD4
	REXO5
	LINC01206
	LRRFIP1
	LINC01405
	PROK1
	LINC00597
	FCER1A
	SAMD15
	LINC01878
	AKAP4
	LINC02154
	PPP1R27
	FNDC10
	LINC01291
	NSA2
	TKT
	ENSG00000237720
	NFIA-AS1
	SNORD79
	ENSG00000230631
	ENSG00000230696
	ENSG00000232019
	PTGS1
	EHHADH
	STX12
	LOC414300
	SCARNA6
	EPS8L3
	FOXO6
	CALHM5
	DUSP21
	LINC00387
	SLC16A6
	MAFB
	PRSS48
	ZBTB45
	RBFA
	PDGFC
	ENSG00000233937
	SFT2D1
	ENSG00000228355
	PLXNA2
	RAPGEFL1
	SEPTIN1
	RPTOR
	FITM2
	LINC00159
	SLC8A3
	PRKRA
	TMEM65
	TTC25
	RCHY1
	ANKRD24
	MRC1
	KIRREL2
	NHEG1
	TRAV26-2
	LBX1-AS1
	SHOX
	ENSG00000226130
	EMP2
	SNORD113-3
	DDRGK1
	PRSS16
	KRTAP4-3
	TRIM24
	GALNT9
	FAM193B
	SLURP1
	TEMN3-AS1
	SPINK5
	TIGD2
	LINC02785
	RNF111
	ENSG00000242012
	PHOX2B
	CTNND2
	JPH2
	CECR3
	DPY19L4
	EFNB3
	SDR16C5
	MYL6
	MSH4
	FAM71F1
	LINC02225
	ENSG00000257228
	CLUH
	IRS1
	IGLV1-44
	LOC642366
	ENSG00000225044
	SNORD22
	FAM27E3
	ENSG00000251490
	MS4A5
	IL13RA2
	TARS2
	AKR1C1
	LINC02249
	PLA2G4E
	SRL
	LINC00260
	MTF2
	LINC01890
	SUN3
	LOC401471
	NIFK-AS1
	ANAPC13
	ITPKB-IT1
	DEFB130A
	BLOC1S3
	MAP10
	XRRA1
	ENSG00000228906
	RAPGEF3
	GRIK1-AS2
	CRLF3
	ENSG00000250101
	SLC35B2
	LSMEM1
	SENP7
	CLEC7A
	SBK3
	MARVELD1
	GPC5
	R3HDML
	LANCL1
	ENSG00000226707
	ENSG00000258842
	ZNF385C
	FNBP1
	IGKV1D-8
	HYDIN2
	NDUFA3
	WDR73
	LINC00926
	MIR4290HG
	LINC00847
	PLPPR4
	C6orf47
	ENSG00000236230
	LINC01304
	TARBP2
	STK17B
	SRSF5
	SLC34A2
	LINC01470
	PRSS37
	ACP2
	HCG11
	ESPN
	RND3
	MNDA
	MMP15
	AP4E1
	THOC6
	TGFBRAP1
	ATP5F1D
	ENSG00000274068
	CTXN2
	BCORL1
	FNIP2
	ENSG00000236021
	CCDC173
	KIF11
	TRAPPC11
	SRGAP2
	FUS
	OLR1
	CD68
	KIF13A
	C1orf198
	KCNA7
	FUT11
	SLC2A14
	DDI2
	GLB1L2
	LINC02735
	KMT2E-AS1
	FAAP24
	MILR1
	LINC01672
	KCNG2
	LINC02015
	DUSP6
	AMN
	CTSK
	CEP57L1
	CTXN1
	DOT1L
	TXNDC9
	C19orf33
	LINC00955
	LHX6
	MICOS10-NBL1
	RPL13A
	OR4C1P
	SUPT20H
	YIPF5
	IL17RC
	AGBL1
	TSACC
	TMPRSS4
	LEMD1
	ENSG00000258677
	GANAB
	OTP
	SMG7-AS1
	LINC00377
	UBE2J1
	TMEM87B
	ENSG00000230971
	ENSG00000206532
	PAQR7
	EEF2
	GACAT3
	CEP170B
	ZGLP1
	CCDC81
	HNMT
	ENSG00000227125
	ENSG00000234710
	ADAMTS6
	TMEM74B
	P2RY14
	GPR78
	SRRT
	WBP2
	HOMER3
	OR2A4
	ENSG00000249847
	ZNF451
	MAGED2
	WDR70
	PLEC
	NHLRC1
	RASGEF1A
	CSPG4P1Y
	CDCP2
	C9orf78
	CHCHD10
	PRSS46P
	RAB31
	RALYL
	SMIM3
	DIRC1
	SPANXA1
	OR8B4
	HNRNPH1
	ENSG00000254501
	MARK1
	MYOZ1
	THEGL
	FZD3
	CCDC144NL-AS1
	CD2BP2
	PPP6C
	PIN1P1
	PRDM16
	DPRXP4
	PTGR2
	DYNC1LI2
	HCG21
	CPXCR1
	LINC00613
	ZDHHC3
	NIPA2
	ENSG00000236162
	PCDHGA5
	DMRT3
	KIAA1549
	LINC00502
	LINC01918
	ENSG00000224583
	ENSG00000228201
	KRTAP4-9
	MAP4K5
	IL13RA1
	ENSG00000225913
	ALCAM
	DCC
	KRTAP19-2
	DFFB
	ENSG00000251511
	NTNG1
	TNKS1BP1
	ATXN3L
	ENSG00000176349
	GID8
	CHD8
	PRPF8
	ENSG00000240478
	CCS
	ZNF433-AS1
	SCAF11
	UPK1B
	ENSG00000230648
	SUCNR1
	AK4
	PTPRN
	SLC30A4
	GPR161
	LINC01753
	PEX26
	LINC01446
	REXO1
	LYPD8
	LINC02372
	LINC02433
	APOC1
	RCBTB2
	DACH2
	CNTNAP2
	NXPH2
	ZSCAN16
	DKFZP434A062
	C12orf56
	EIF3F
	UQCRC2
	LINC00479
	TJAP1
	TUBA4B
	STRADB
	CA5BP1
	GPNMB
	RASGRF2-AS1
	RRP1B
	ASPA
	ENSG00000258803
	LINC00456
	ATAT1
	MTA1
	NPS
	LARP7
	ALG6
	LOC100506869
[truncated: 540 more rows]

## Sheet: S3
id.exposure	id.outcome	outcome	exposure	method	nsnp	b	se	pval	lo_ci	up_ci	or	or_lci95	or_uci95
ebi-a-GCST003566	ieu-a-1049	Iron || id:ieu-a-1049	Multiple sclerosis || id:ebi-a-GCST003566	MR Egger	14	0.0691089	0.0606442	0.276698	-0.0497537	0.187971	1.07155	0.951464	1.2068	1.07（0.95,1.21）
ebi-a-GCST003566	ieu-a-1049	Iron || id:ieu-a-1049	Multiple sclerosis || id:ebi-a-GCST003566	Weighted median	14	-0.00500449	0.0224826	0.823852	-0.0490704	0.0390614	0.995008	0.952114	1.03983	1.00（0.95,1.04）
ebi-a-GCST003566	ieu-a-1049	Iron || id:ieu-a-1049	Multiple sclerosis || id:ebi-a-GCST003566	Inverse variance weighted	14	-0.00501446	0.0186122	0.787608	-0.0414943	0.0314654	0.994998	0.959355	1.03197	0.99（0.96,1.03）
ebi-a-GCST003566	ieu-a-1049	Iron || id:ieu-a-1049	Multiple sclerosis || id:ebi-a-GCST003566	Simple mode	14	-0.0349455	0.036858	0.360365	-0.107187	0.0372962	0.965658	0.898358	1.038	0.97（0.90,1.04）
ebi-a-GCST003566	ieu-a-1049	Iron || id:ieu-a-1049	Multiple sclerosis || id:ebi-a-GCST003566	Weighted mode	14	-0.0146112	0.0278194	0.608273	-0.0691372	0.0399147	0.985495	0.933199	1.04072	0.99（0.93,1.04）
ebi-a-GCST003566	ieu-a-1050	Ferritin || id:ieu-a-1050	Multiple sclerosis || id:ebi-a-GCST003566	MR Egger	14	0.01164	0.05166	0.825522	-0.0896136	0.112894	1.01171	0.914284	1.11951	1.01（0.91,1.12）
ebi-a-GCST003566	ieu-a-1050	Ferritin || id:ieu-a-1050	Multiple sclerosis || id:ebi-a-GCST003566	Weighted median	14	0.0107434	0.0199487	0.590196	-0.028356	0.0498428	1.0108	0.972042	1.05111	1.01（0.97,1.05）
ebi-a-GCST003566	ieu-a-1050	Ferritin || id:ieu-a-1050	Multiple sclerosis || id:ebi-a-GCST003566	Inverse variance weighted	14	0.0116877	0.0148872	0.432405	-0.0174913	0.0408667	1.01176	0.982661	1.04171	1.01（0.98,1.04）
ebi-a-GCST003566	ieu-a-1050	Ferritin || id:ieu-a-1050	Multiple sclerosis || id:ebi-a-GCST003566	Simple mode	14	0.0114634	0.0335383	0.737963	-0.0542717	0.0771985	1.01153	0.947175	1.08026	1.01（0.95,1.08）
ebi-a-GCST003566	ieu-a-1050	Ferritin || id:ieu-a-1050	Multiple sclerosis || id:ebi-a-GCST003566	Weighted mode	14	0.00987544	0.0243081	0.691159	-0.0377685	0.0575194	1.00992	0.962936	1.05921	1.01（0.96,1.06）
ebi-a-GCST003566	ieu-a-1051	Transferrin Saturation || id:ieu-a-1051	Multiple sclerosis || id:ebi-a-GCST003566	MR Egger	15	0.0623747	0.0661284	0.36276	-0.0672369	0.191986	1.06436	0.934974	1.21165	1.06（0.93,1.21）
ebi-a-GCST003566	ieu-a-1051	Transferrin Saturation || id:ieu-a-1051	Multiple sclerosis || id:ebi-a-GCST003566	Weighted median	15	-0.00926075	0.021768	0.670523	-0.051926	0.0334045	0.990782	0.949399	1.03397	0.99（0.95,1.03）
ebi-a-GCST003566	ieu-a-1051	Transferrin Saturation || id:ieu-a-1051	Multiple sclerosis || id:ebi-a-GCST003566	Inverse variance weighted	15	-0.00235073	0.0195475	0.904279	-0.0406638	0.0359623	0.997652	0.960152	1.03662	1.00（0.96,1.04）
ebi-a-GCST003566	ieu-a-1051	Transferrin Saturation || id:ieu-a-1051	Multiple sclerosis || id:ebi-a-GCST003566	Simple mode	15	0.0539557	0.0382917	0.180637	-0.021096	0.129007	1.05544	0.979125	1.1377	1.06（0.98,1.14）
ebi-a-GCST003566	ieu-a-1051	Transferrin Saturation || id:ieu-a-1051	Multiple sclerosis || id:ebi-a-GCST003566	Weighted mode	15	-0.00440867	0.0287153	0.880171	-0.0606906	0.0518733	0.995601	0.941114	1.05324	1.00（0.94,1.05）
ebi-a-GCST003566	ieu-a-1052	Transferrin || id:ieu-a-1052	Multiple sclerosis || id:ebi-a-GCST003566	MR Egger	14	0.00564519	0.0597436	0.926279	-0.111452	0.122743	1.00566	0.894534	1.13059	1.01（0.89,1.13）
ebi-a-GCST003566	ieu-a-1052	Transferrin || id:ieu-a-1052	Multiple sclerosis || id:ebi-a-GCST003566	Weighted median	14	0.00646428	0.0212024	0.760455	-0.0350925	0.048021	1.00649	0.965516	1.04919	1.01（0.97,1.05）
ebi-a-GCST003566	ieu-a-1052	Transferrin || id:ieu-a-1052	Multiple sclerosis || id:ebi-a-GCST003566	Inverse variance weighted	14	-0.013105	0.0172243	0.446749	-0.0468646	0.0206545	0.98698	0.954217	1.02087	0.99（0.95,1.02）
ebi-a-GCST003566	ieu-a-1052	Transferrin || id:ieu-a-1052	Multiple sclerosis || id:ebi-a-GCST003566	Simple mode	14	0.00683667	0.0393419	0.864718	-0.0702734	0.0839467	1.00686	0.932139	1.08757	1.01（0.93,1.09）
ebi-a-GCST003566	ieu-a-1052	Transferrin || id:ieu-a-1052	Multiple sclerosis || id:ebi-a-GCST003566	Weighted mode	14	0.0162399	0.0269645	0.557353	-0.0366104	0.0690903	1.01637	0.964052	1.07153	1.02（0.96,1.07）

## Sheet: S4
Exposure	P-val	OR	or_lci95	or_uci95	OR（95%Cl）
Iron
Weighted mode	0.551762	1.09586	0.816983	1.46995	1.01（0,82,1,47）
Weighted median	0.631991	1.05784	0.84039	1.33156	1.06（0.84,1.33）
Simple mode	0.486746	1.15967	0.773007	1.73976	1.16（0.77,1.74）
MR Egger	0.0790365	0.749227	0.557914	1.00614	0.75（0.56,1.01）
Inverse variance weighted	0.682737	0.959806	0.788403	1.16847	0.96（0.79,1.17）
Ferritin
Weighted mode	0.582725	0.812522	0.393661	1.67706	0.81（0.39,1.68）
Weighted median	0.561057	0.889869	0.600423	1.31885	0.89（0.60,1.32）
Simple mode	0.823619	1.08977	0.518482	2.29053	1.09（0.52,2.29）
MR Egger	0.00973583	0.324074	0.154846	0.678247	0.32（0.15,0.68）
Inverse variance weighted	0.833356	1.04363	0.70107	1.55358	1.04（0.70,1.55）
Transferrin Saturation
Weighted mode	0.0144313	0.718185	0.56922	0.906134	0.72（0.57,0.91）
Weighted median	0.00822781	0.766323	0.629043	0.933563	0.77（0.63,0.93）
Simple mode	0.0857947	0.66953	0.43753	1.02455	0.67（0.44,1.02）
MR Egger	0.0901587	0.827972	0.676457	1.01342	0.83（0.68,1.01）
Inverse variance weighted	0.0221558	0.859538	0.754998	0.978553	0.86（0.75,0.98）
Transferrin
Weighted mode	0.00264033	1.19665	1.07802	1.32833	1.20（1.08,1.33）
Weighted median	0.0657582	1.13384	0.991846	1.29617	1.13（0.99,1.30）
Simple mode	0.730962	1.06689	0.740932	1.53624	1.07（0.74,1.54）
MR Egger	0.0457717	1.18229	1.01252	1.38053	1.18（1.01,1.38）
Inverse variance weighted	0.000217848	1.22307	1.09924	1.36086	1.22（1.10,1.36）

## Sheet: S5
id.exposure	id.outcome	outcome	exposure	method	nsnp	b	se	pval	lo_ci	up_ci	or	or_lci95	or_uci95
ieu-a-1049	ebi-a-GCST003566	Multiple sclerosis || id:ebi-a-GCST003566	|| id:ieu-a-1049	IVW radial	14	-0.0410295	0.100369	0.682697	-0.237753	0.155694	0.959801	0.788398	1.16847
ieu-a-1050	ebi-a-GCST003566	Multiple sclerosis || id:ebi-a-GCST003566	|| id:ieu-a-1050	IVW radial	16	0.0427017	0.202989	0.833383	-0.355157	0.44056	1.04363	0.701063	1.55358
ieu-a-1052	ebi-a-GCST003566	Multiple sclerosis || id:ebi-a-GCST003566	|| id:ieu-a-1052	IVW radial	24	0.201408	0.0544587	0.000216996	0.0946688	0.308147	1.22312	1.09929	1.3609
ieu-a-1051	ebi-a-GCST003566	Multiple sclerosis || id:ebi-a-GCST003566	|| id:ieu-a-1051	IVW radial	15	-0.151412	0.0661609	0.0221064	-0.281087	-0.0217362	0.859494	0.754963	0.978498

## Sheet: S6
	Method	OR	or_lci95	or_uci95	OR(95%Cl)	P-val	Heterogeneity
Iron	Fixed effect model for All Studies	0.952943	0.788878	1.15113	0.95(0.79,1.15)	0.6168	0.7961
Ferritin	Fixed effect model for All Studies	1.03035	0.701005	1.51443	1.03(0.70,1.51)	0.8791	0.8007
Transferrin Saturation	Fixed effect model for All Studies	0.865195	0.828032	0.904027	0.87(0.83,0.90)	0.0224	0.7276
Transferrin	Fixed effect model for All Studies	1.21337	1.09386	1.34593	1.21(1.09,1.35)	0.0003	0.5349
